# Supplementary material for: catena-Poly[[[diacrylato-κ4 O,O′-neodymium(III)]-di-μ-acrylato-κ3 O,O′:O′;κ3 O:O,O′-[triaqua­neodymium(III)]-di-μ-acrylato-κ3 O,O′:O′;κ3 O:O,O′] trihydrate]
Source: Acta Crystallogr Sect E Struct Rep Online. 2008 Nov 8;64(Pt 12):m1492–3. doi: 10.1107/S1600536808026354 (PMC2959831; doi:10.1107/S1600536808026354)
Supplement: Supplementary file 1 [file e-64-m1492-sup1.cif]

##############################################################################
###                                                                        ###
###        Electronic paper (Acta Crystallographica Section E)             ###
###                                                                        ###
##############################################################################
#                                                                            #
# This CIF contains the data in a paper accepted for publication in Acta     #
# Crystallographica Section E. It conforms to the requirements of Notes      #
# for Authors for Section E, and has been peer reviewed under the auspices   #
# of the IUCr Commission on Journals.                                        #
#                                                                            #
# Full details of the Crystallographic Information File format               #
# are given in the paper "The Crystallographic Information File (CIF):       #
# a New Standard Archive File for Crystallography" by S. R. Hall, F. H.      #
# Allen and I. D. Brown [Acta Cryst. (1991), A47, 655-685].                  #
#                                                                            #
# The current version of the core CIF dictionary is obtainable from          #
# ftp://ftp.iucr.org/pub/cif_core.dic. The current version number is 2.4.    #
#                                                                            #
# Software is freely available for graphical display of the structure(s) in  #
# this CIF.  For information consult the CIF home page http://www.iucr.org/  #
# cif/home.html                                                              #
#                                                                            #
# This file may be used for bona fide research purposes within the           #
# scientific community so long as proper attribution is given to the journal # 
# article from which it was obtained.                                        #
#                                                                            #
##############################################################################
                                             
data_global
_audit_creation_method     'form.cif (version 2.0)'
_journal_data_validation_number     ?
_journal_date_recd_electronic     2008-07-14
_journal_date_accepted     2008-08-15
_journal_name_full     'Acta Crystallographica, Section E'
_journal_year     2008
_journal_volume     64
_journal_issue     12
_journal_page_first     m1492
_journal_page_last     m1493
_journal_paper_category     QM
_journal_coeditor_code     BI2299
_publ_contact_author_name     'Dr. Hao, Lujiang'
_publ_contact_author_address
;
      College of Food and Biologic Engineering,
      Shandong Institute of Light Industry,
      Jinan, 250353,
      P. R.China
;
_publ_contact_author_email     'lujianghao001@yahoo.com.cn'
_publ_contact_author_fax     '0086-531-82962751'
_publ_contact_author_phone     '0086-531-82962751'
_publ_section_title
;\
<i>catena</i>-Poly[[[diacrylato-\k^4^<i>O</i>,<i>O</i>'-neodymium(III)]-di-\m-\
acrylato-\k^3^<i>O</i>,<i>O</i>':<i>O</i>';\k^3^<i>O</i>:<i>O</i>,<i>O</i>'-\
[triaquaneodymium(III)]-di-\m-acrylato-\k^3^<i>O</i>,<i>O</i>':<i>O</i>';\
\k^3^<i>O</i>:<i>O</i>,<i>O</i>'] trihydrate]
;
loop_
    _publ_author_name
    _publ_author_address
    'Hao, Lujiang'
;
College of Food and Biological Engineering,
Shandong Institute of Light Industry,
Jinan 250353,
People's Republic of China
;
    'Mu, Chunhua'
;
Maize Research Institute,
Shandong Academy of Agricultural Science,
Jinan 250100,
People's Republic of China
;
    'Kong, Binbin'
;
College of Food and Biological Engineering,
Shandong Institute of Light Industry,
Jinan 250353,
People's Republic of China
;
data_I
_audit_creation_method     SHELXL-97
_chemical_name_systematic
;
catena-Poly[[[diacrylato-\k^4^O,O'-neodymium(III)]-di-\m-
acrylato-\k^3^O,O':O';\k^3^O:O,O'-[triaquaneodymium(III)]-di-\m-
acrylato-\k^3^O,O':O';\k^3^O:O,O'] trihydrate]
;
_chemical_name_common     ?
_chemical_formula_moiety     'C18 H24 Nd2 O15, 3(H2 O)'
_chemical_formula_sum     'C18 H30 Nd2 O18'
_chemical_formula_iupac     '[Nd2 (C3 H3 O2)6 (H2 O)3], 3H2 O'
_chemical_formula_weight     822.90
_chemical_melting_point     ?
_symmetry_cell_setting     monoclinic
_symmetry_space_group_name_H-M     'P 21/c'
_symmetry_space_group_name_Hall     '-P 2ybc'
loop_
    _symmetry_equiv_pos_as_xyz
    'x, y, z'
    '-x, y+1/2, -z+1/2'
    '-x, -y, -z'
    'x, -y-1/2, z-1/2'
_cell_length_a     10.2012(10)
_cell_length_b     15.242(2)
_cell_length_c     20.3073(10)
_cell_angle_alpha     90.00
_cell_angle_beta     100.801(2)
_cell_angle_gamma     90.00
_cell_volume     3101.7(5)
_cell_formula_units_Z     4
_cell_measurement_reflns_used     5390
_cell_measurement_theta_min     1.68
_cell_measurement_theta_max     25.10
_cell_measurement_temperature     295(2)
_exptl_crystal_description     block
_exptl_crystal_colour     violet
_exptl_crystal_size_max     0.42
_exptl_crystal_size_mid     0.28
_exptl_crystal_size_min     0.22
_exptl_crystal_density_diffrn     1.749
_exptl_crystal_density_meas     ?
_exptl_crystal_density_method     'not measured'
_exptl_crystal_F_000     1608
_exptl_absorpt_coefficient_mu     3.380
_exptl_absorpt_correction_type     'multi-scan'
_exptl_absorpt_process_details     '(SADABS; Bruker, 2001)'
_exptl_absorpt_correction_T_min     0.300
_exptl_absorpt_correction_T_max     0.475
_exptl_special_details     ?
_diffrn_ambient_temperature     295(2)
_diffrn_radiation_type     MoK\a
_diffrn_radiation_wavelength     0.71073
_diffrn_radiation_source     'fine-focus sealed tube'
_diffrn_radiation_monochromator     graphite
_diffrn_measurement_device_type     'Bruker APEXII CCD'
_diffrn_measurement_method     '\f and \w'
_diffrn_reflns_number     14403
_diffrn_reflns_av_R_equivalents     0.0338
_diffrn_reflns_av_sigmaI/netI     0.0409
_diffrn_reflns_theta_min     1.68
_diffrn_reflns_theta_max     25.10
_diffrn_reflns_theta_full     25.10
_diffrn_measured_fraction_theta_max     0.978
_diffrn_measured_fraction_theta_full     0.978
_diffrn_reflns_limit_h_min     -12
_diffrn_reflns_limit_h_max     10
_diffrn_reflns_limit_k_min     -18
_diffrn_reflns_limit_k_max     18
_diffrn_reflns_limit_l_min     -21
_diffrn_reflns_limit_l_max     24
_diffrn_standards_number     0
_diffrn_standards_interval_count     .
_diffrn_standards_interval_time     .
_diffrn_standards_decay_%     ?
_refine_special_details
;
Refinement of <i>F</i>^2^ against ALL reflections. The weighted <i>R</i>-factor
<i>wR</i> and goodness of fit <i>S</i> are based on <i>F</i>^2^, conventional
<i>R</i>-factors <i>R</i> are based on <i>F</i>, with <i>F</i> set to zero for
negative <i>F</i>^2^. The threshold expression of <i>F</i>^2^ >
\s(<i>F</i>^2^) is used only for calculating <i>R</i>-factors(gt) <i>etc</i>.
and is not relevant to the choice of reflections for refinement.
<i>R</i>-factors based on <i>F</i>^2^ are statistically about twice as large
as those based on <i>F</i>, and <i>R</i>- factors based on ALL data will be
even larger.
;
_reflns_number_total     5390
_reflns_number_gt     4416
_reflns_threshold_expression     I>2\s(I)
_refine_ls_structure_factor_coef     Fsqd
_refine_ls_matrix_type     full
_refine_ls_R_factor_all     0.0511
_refine_ls_R_factor_gt     0.0411
_refine_ls_wR_factor_gt     0.1034
_refine_ls_wR_factor_ref     0.1088
_refine_ls_goodness_of_fit_ref     1.097
_refine_ls_restrained_S_all     1.125
_refine_ls_number_reflns     5390
_refine_ls_number_parameters     343
_refine_ls_number_restraints     72
_refine_ls_hydrogen_treatment     constr
_refine_ls_weighting_scheme     calc
_refine_ls_weighting_details
         'calc w=1/[\s^2^(Fo^2^)+(0.0473P)^2^+8.3226P] where P=(Fo^2^+2Fc^2^)/3'
_atom_sites_solution_hydrogens     geom
_atom_sites_solution_primary     direct
_atom_sites_solution_secondary     difmap
_refine_ls_shift/su_max     0.001
_refine_ls_shift/su_mean     0.000
_refine_diff_density_max     0.866
_refine_diff_density_min     -0.873
_refine_ls_extinction_method     none
_refine_ls_extinction_coef     ?
loop_
    _atom_type_symbol
    _atom_type_description
    _atom_type_scat_dispersion_real
    _atom_type_scat_dispersion_imag
    _atom_type_scat_source
    'C' 'C' 0.0033 0.0016
                         'International Tables Vol C Tables 4.2.6.8 and 6.1.1.4'
    'H' 'H' 0.0000 0.0000
                         'International Tables Vol C Tables 4.2.6.8 and 6.1.1.4'
    'N' 'N' 0.0061 0.0033
                         'International Tables Vol C Tables 4.2.6.8 and 6.1.1.4'
    'O' 'O' 0.0106 0.0060
                         'International Tables Vol C Tables 4.2.6.8 and 6.1.1.4'
    'Nd' 'Nd' -0.1943 3.0179
                         'International Tables Vol C Tables 4.2.6.8 and 6.1.1.4'
_computing_data_collection     'APEX2 (Bruker, 2004)'
_computing_cell_refinement     'SAINT-Plus (Bruker, 2001)'
_computing_data_reduction     'SAINT-Plus (Bruker, 2001)'
_computing_structure_solution     'SHELXS97 (Sheldrick, 2008)'
_computing_structure_refinement     'SHELXL97 (Sheldrick, 2008)'
_computing_molecular_graphics     'SHELXTL (Sheldrick, 2008)'
_computing_publication_material     'SHELXTL (Sheldrick, 2008)'
loop_
    _atom_site_type_symbol
    _atom_site_label
    _atom_site_fract_x
    _atom_site_fract_y
    _atom_site_fract_z
    _atom_site_U_iso_or_equiv
    _atom_site_adp_type
    _atom_site_calc_flag
    _atom_site_refinement_flags
    _atom_site_occupancy
    _atom_site_disorder_assembly
    _atom_site_disorder_group
    Nd Nd1 0.56385(3) 0.45807(2) 0.191128(18) 0.03537(12) Uani d . 1 . .
    Nd Nd2 0.35529(3) 0.70432(2) 0.209240(18) 0.03519(12) Uani d . 1 . .
    C C1 0.4158(6) 0.2907(4) 0.1465(3) 0.0340(14) Uani d . 1 . .
    C C2 0.3402(8) 0.2089(5) 0.1262(4) 0.0483(18) Uani d U 1 . .
    H H2A 0.3751 0.1561 0.1448 0.058 Uiso calc R 1 . .
    C C3 0.2300(10) 0.2073(7) 0.0846(5) 0.080(3) Uani d U 1 . .
    H H3A 0.1931 0.2592 0.0654 0.096 Uiso calc R 1 . .
    H H3B 0.1864 0.1542 0.0735 0.096 Uiso calc R 1 . .
    C C4 0.7001(6) 0.6303(4) 0.2170(3) 0.0395(15) Uani d . 1 . .
    C C5 0.7686(7) 0.7146(5) 0.2180(4) 0.0500(18) Uani d U 1 . .
    H H5A 0.7206 0.7657 0.2217 0.060 Uiso calc R 1 . .
    C C6 0.8912(9) 0.7210(6) 0.2139(5) 0.076(3) Uani d U 1 . .
    H H6A 0.9410 0.6707 0.2102 0.092 Uiso calc R 1 . .
    H H6B 0.9311 0.7760 0.2147 0.092 Uiso calc R 1 . .
    C C7 0.2188(7) 0.5346(4) 0.1710(4) 0.0417(16) Uani d . 1 . .
    C C8 0.1496(8) 0.4493(5) 0.1711(5) 0.067(2) Uani d U 1 . .
    H H8A 0.1979 0.3980 0.1687 0.080 Uiso calc R 1 . .
    C C9 0.0265(10) 0.4431(7) 0.1744(6) 0.093(3) Uani d U 1 . .
    H H9A -0.0237 0.4936 0.1768 0.111 Uiso calc R 1 . .
    H H9B -0.0133 0.3882 0.1743 0.111 Uiso calc R 1 . .
    C C10 0.2684(7) 0.6554(5) 0.3355(4) 0.0459(17) Uani d . 1 . .
    C C11 0.2344(11) 0.6327(6) 0.4014(5) 0.080(3) Uani d U 1 . .
    H H11A 0.2777 0.5852 0.4247 0.097 Uiso calc R 1 . .
    C C12 0.1484(14) 0.6749(9) 0.4281(7) 0.115(4) Uani d U 1 . .
    H H12A 0.1036 0.7226 0.4059 0.138 Uiso calc R 1 . .
    H H12B 0.1311 0.6576 0.4695 0.138 Uiso calc R 1 . .
    C C13 0.1885(7) 0.8637(4) 0.1723(4) 0.0456(17) Uani d . 1 . .
    C C14 0.0995(10) 0.9380(6) 0.1499(5) 0.078(3) Uani d U 1 . .
    H H14A 0.1112 0.9901 0.1741 0.094 Uiso calc R 1 . .
    C C15 0.0045(12) 0.9334(8) 0.0971(6) 0.114(4) Uani d U 1 . .
    H H15A -0.0087 0.8818 0.0723 0.137 Uiso calc R 1 . .
    H H15B -0.0500 0.9817 0.0843 0.137 Uiso calc R 1 . .
    C C16 0.4621(8) 0.7649(5) 0.0902(4) 0.0476(17) Uani d . 1 . .
    C C17 0.5220(12) 0.7930(7) 0.0339(5) 0.091(3) Uani d U 1 . .
    H H17A 0.5154 0.7577 -0.0039 0.110 Uiso calc R 1 . .
    C C18 0.5862(17) 0.8694(12) 0.0366(9) 0.168(7) Uani d U 1 . .
    H H18A 0.5929 0.9048 0.0744 0.201 Uiso calc R 1 . .
    H H18B 0.6244 0.8873 0.0007 0.201 Uiso calc R 1 . .
    O O1 0.5484(5) 0.5364(3) 0.0820(2) 0.0486(12) Uani d . 1 . .
    H H1 0.5011 0.5826 0.0761 0.073 Uiso d R 1 . .
    H H2 0.6054 0.5372 0.0564 0.073 Uiso d R 1 . .
    O O2 0.7108(5) 0.3755(3) 0.1297(2) 0.0473(12) Uani d . 1 . .
    H H3 0.7501 0.3300 0.1480 0.071 Uiso d R 1 . .
    H H4 0.7247 0.3802 0.0899 0.071 Uiso d R 1 . .
    O O3 0.4934(8) 0.4659(4) 0.3008(3) 0.093(3) Uani d . 1 . .
    H H5 0.5148 0.4174 0.3206 0.139 Uiso d R 1 . .
    H H6 0.4108 0.4757 0.2991 0.139 Uiso d R 1 . .
    O O4 0.7608(5) 0.5595(3) 0.2143(3) 0.0539(14) Uani d . 1 . .
    O O5 0.5747(4) 0.6278(3) 0.2182(2) 0.0341(9) Uani d . 1 . .
    O O6 0.3974(5) 0.3575(3) 0.1107(2) 0.0450(11) Uani d . 1 . .
    O O7 0.4972(4) 0.2917(3) 0.2019(2) 0.0364(10) Uani d . 1 . .
    O O8 0.4008(5) 0.6912(3) 0.0861(2) 0.0473(12) Uani d . 1 . .
    O O9 0.4736(5) 0.8099(3) 0.1423(2) 0.0476(12) Uani d . 1 . .
    O O10 0.2794(4) 0.8729(3) 0.2236(2) 0.0392(10) Uani d . 1 . .
    O O11 0.1697(5) 0.7925(3) 0.1422(3) 0.0525(13) Uani d . 1 . .
    O O12 0.2189(5) 0.7220(3) 0.3044(3) 0.0457(12) Uani d . 1 . .
    O O13 0.3521(5) 0.6084(3) 0.3138(3) 0.0508(12) Uani d . 1 . .
    O O14 0.1589(4) 0.6050(3) 0.1722(3) 0.0539(14) Uani d . 1 . .
    O O15 0.3457(4) 0.5347(3) 0.1730(3) 0.0438(12) Uani d . 1 . .
    O O16 0.7445(5) 0.5710(4) 0.0093(3) 0.0594(14) Uani d . 1 . .
    H H7 0.7020 0.5927 -0.0271 0.089 Uiso d R 1 . .
    H H8 0.7596 0.5161 0.0095 0.089 Uiso d R 1 . .
    O O17 0.7927(5) 0.3919(4) 0.0102(3) 0.0590(14) Uani d . 1 . .
    H H9 0.7296 0.3650 -0.0151 0.088 Uiso d R 1 . .
    H H10 0.8651 0.3843 -0.0040 0.088 Uiso d R 1 . .
    O O18 0.9798(6) 0.6714(5) 0.0387(3) 0.091(2) Uani d . 1 . .
    H H11 0.9085 0.6413 0.0298 0.137 Uiso d R 1 . .
    H H12 1.0283 0.6535 0.0749 0.137 Uiso d R 1 . .
loop_
    _atom_site_aniso_label
    _atom_site_aniso_U_11
    _atom_site_aniso_U_22
    _atom_site_aniso_U_33
    _atom_site_aniso_U_12
    _atom_site_aniso_U_13
    _atom_site_aniso_U_23
    Nd1 0.0335(2) 0.0297(2) 0.0442(2) 0.00266(13) 0.01071(16) 0.00193(14)
    Nd2 0.0305(2) 0.0306(2) 0.0441(2) 0.00072(13) 0.00585(15) -0.00324(14)
    C1 0.032(3) 0.037(3) 0.038(3) 0.003(3) 0.019(3) -0.004(3)
    C2 0.053(4) 0.042(4) 0.046(4) -0.015(3) -0.002(3) -0.003(3)
    C3 0.074(6) 0.074(5) 0.084(6) -0.021(4) -0.005(5) 0.000(5)
    C4 0.035(4) 0.044(4) 0.041(4) -0.003(3) 0.011(3) 0.000(3)
    C5 0.043(4) 0.042(4) 0.069(5) -0.005(3) 0.019(3) -0.003(3)
    C6 0.061(5) 0.058(5) 0.117(7) -0.014(4) 0.033(5) -0.011(5)
    C7 0.032(4) 0.043(4) 0.052(4) -0.006(3) 0.012(3) -0.001(3)
    C8 0.044(4) 0.046(4) 0.116(7) -0.002(3) 0.027(4) -0.009(4)
    C9 0.059(5) 0.074(6) 0.151(8) -0.012(5) 0.035(5) -0.007(6)
    C10 0.049(4) 0.039(4) 0.056(4) -0.012(3) 0.025(4) -0.009(3)
    C11 0.100(6) 0.065(5) 0.089(6) 0.002(5) 0.052(5) 0.006(5)
    C12 0.134(8) 0.110(7) 0.120(8) -0.011(7) 0.069(7) 0.009(6)
    C13 0.038(4) 0.036(4) 0.062(5) 0.002(3) 0.007(3) 0.005(3)
    C14 0.080(6) 0.059(5) 0.085(6) 0.018(4) -0.013(5) -0.006(4)
    C15 0.108(7) 0.099(7) 0.117(7) 0.039(6) -0.027(6) -0.004(6)
    C16 0.059(5) 0.040(4) 0.048(4) 0.009(3) 0.020(4) 0.000(3)
    C17 0.133(8) 0.079(6) 0.075(6) -0.033(6) 0.055(6) -0.009(5)
    C18 0.205(11) 0.167(10) 0.153(10) -0.040(8) 0.089(8) -0.012(8)
    O1 0.068(3) 0.039(3) 0.045(3) 0.014(2) 0.025(2) 0.012(2)
    O2 0.055(3) 0.039(3) 0.055(3) 0.014(2) 0.028(2) 0.007(2)
    O3 0.154(7) 0.070(4) 0.076(4) 0.075(4) 0.074(4) 0.039(3)
    O4 0.032(3) 0.029(2) 0.100(4) 0.001(2) 0.011(3) 0.000(3)
    O5 0.021(2) 0.034(2) 0.048(3) 0.0008(17) 0.0099(18) -0.003(2)
    O6 0.049(3) 0.039(3) 0.043(3) -0.001(2) -0.001(2) 0.004(2)
    O7 0.032(2) 0.039(2) 0.035(2) -0.0001(18) -0.0015(19) 0.0082(19)
    O8 0.056(3) 0.038(3) 0.047(3) 0.001(2) 0.007(2) -0.004(2)
    O9 0.064(3) 0.037(3) 0.048(3) -0.008(2) 0.023(2) -0.005(2)
    O10 0.028(2) 0.042(3) 0.043(3) -0.0012(19) -0.004(2) -0.005(2)
    O11 0.044(3) 0.038(3) 0.066(3) 0.009(2) -0.014(2) -0.005(2)
    O12 0.045(3) 0.032(2) 0.065(3) -0.003(2) 0.023(2) -0.002(2)
    O13 0.060(3) 0.038(3) 0.060(3) 0.010(2) 0.026(3) 0.002(2)
    O14 0.030(2) 0.037(3) 0.091(4) 0.000(2) 0.002(2) -0.016(3)
    O15 0.022(2) 0.039(3) 0.070(3) -0.0021(18) 0.011(2) -0.007(2)
    O16 0.056(3) 0.068(4) 0.052(3) 0.000(3) 0.006(3) 0.013(3)
    O17 0.056(3) 0.067(4) 0.054(3) -0.007(3) 0.011(3) -0.003(3)
    O18 0.057(4) 0.135(6) 0.075(4) 0.002(4) -0.008(3) -0.010(4)
_geom_special_details
;
 All esds (except the esd in the dihedral angle between two l.s. planes)
 are estimated using the full covariance matrix.  The cell esds are taken
 into account individually in the estimation of esds in distances, angles
 and torsion angles; correlations between esds in cell parameters are only
 used when they are defined by crystal symmetry.  An approximate (isotropic)
 treatment of cell esds is used for estimating esds involving l.s. planes.
;
loop_
    _geom_bond_atom_site_label_1
    _geom_bond_atom_site_label_2
    _geom_bond_site_symmetry_2
    _geom_bond_distance
    _geom_bond_publ_flag
    Nd1 O2 . 2.467(4) ?
    Nd1 O3 . 2.468(6) ?
    Nd1 O15 . 2.479(4) ?
    Nd1 O10 2_645 2.490(4) ?
    Nd1 O1 . 2.496(4) ?
    Nd1 O4 . 2.508(5) ?
    Nd1 O6 . 2.619(5) ?
    Nd1 O5 . 2.643(4) ?
    Nd1 O7 . 2.645(4) ?
    Nd1 C4 . 2.971(7) ?
    Nd1 C1 . 3.016(6) ?
    Nd2 O5 . 2.500(4) ?
    Nd2 O7 2_655 2.505(4) ?
    Nd2 O11 . 2.506(4) ?
    Nd2 O14 . 2.511(4) ?
    Nd2 O9 . 2.552(5) ?
    Nd2 O13 . 2.583(5) ?
    Nd2 O12 . 2.598(5) ?
    Nd2 O8 . 2.636(5) ?
    Nd2 O15 . 2.685(4) ?
    Nd2 O10 . 2.716(4) ?
    Nd2 C10 . 2.961(7) ?
    Nd2 C7 . 2.972(7) ?
    C1 O6 . 1.246(7) ?
    C1 O7 . 1.267(7) ?
    C1 C2 . 1.483(9) ?
    C2 C3 . 1.274(11) ?
    C2 H2A . 0.930 ?
    C3 H3A . 0.930 ?
    C3 H3B . 0.930 ?
    C4 O4 . 1.251(8) ?
    C4 O5 . 1.285(7) ?
    C4 C5 . 1.461(9) ?
    C5 C6 . 1.273(11) ?
    C5 H5A . 0.930 ?
    C6 H6A . 0.930 ?
    C6 H6B . 0.930 ?
    C7 O14 . 1.238(8) ?
    C7 O15 . 1.288(8) ?
    C7 C8 . 1.480(10) ?
    C8 C9 . 1.273(12) ?
    C8 H8A . 0.930 ?
    C9 H9A . 0.930 ?
    C9 H9B . 0.930 ?
    C10 O12 . 1.250(9) ?
    C10 O13 . 1.256(8) ?
    C10 C11 . 1.485(12) ?
    C11 C12 . 1.286(15) ?
    C11 H11A . 0.930 ?
    C12 H12A . 0.930 ?
    C12 H12B . 0.930 ?
    C13 O11 . 1.243(8) ?
    C13 O10 . 1.266(8) ?
    C13 C14 . 1.470(11) ?
    C14 C15 . 1.305(14) ?
    C14 H14A . 0.930 ?
    C15 H15A . 0.930 ?
    C15 H15B . 0.930 ?
    C16 O9 . 1.247(8) ?
    C16 O8 . 1.281(9) ?
    C16 C17 . 1.459(12) ?
    C17 C18 . 1.331(17) ?
    C17 H17A . 0.930 ?
    C18 H18A . 0.930 ?
    C18 H18B . 0.930 ?
    O1 H1 . 0.850 ?
    O1 H2 . 0.850 ?
    O2 H3 . 0.850 ?
    O2 H4 . 0.850 ?
    O3 H5 . 0.850 ?
    O3 H6 . 0.850 ?
    O7 Nd2 2_645 2.505(4) ?
    O10 Nd1 2_655 2.490(4) ?
    O16 H7 . 0.850 ?
    O16 H8 . 0.850 ?
    O17 H9 . 0.850 ?
    O17 H10 . 0.850 ?
    O18 H11 . 0.850 ?
    O18 H12 . 0.850 ?
loop_
    _geom_angle_atom_site_label_1
    _geom_angle_atom_site_label_2
    _geom_angle_atom_site_label_3
    _geom_angle_site_symmetry_1
    _geom_angle_site_symmetry_3
    _geom_angle
    _geom_angle_publ_flag
    O2 Nd1 O3 . . 141.98(17) ?
    O2 Nd1 O15 . . 141.19(16) ?
    O3 Nd1 O15 . . 72.91(19) ?
    O2 Nd1 O10 . 2_645 73.36(15) ?
    O3 Nd1 O10 . 2_645 69.83(17) ?
    O15 Nd1 O10 . 2_645 142.21(16) ?
    O2 Nd1 O1 . . 74.85(15) ?
    O3 Nd1 O1 . . 142.90(16) ?
    O15 Nd1 O1 . . 74.78(17) ?
    O10 Nd1 O1 2_645 . 142.37(16) ?
    O2 Nd1 O4 . . 82.42(17) ?
    O3 Nd1 O4 . . 99.1(2) ?
    O15 Nd1 O4 . . 113.74(14) ?
    O10 Nd1 O4 2_645 . 78.65(15) ?
    O1 Nd1 O4 . . 77.71(18) ?
    O2 Nd1 O6 . . 76.75(16) ?
    O3 Nd1 O6 . . 109.1(2) ?
    O15 Nd1 O6 . . 73.98(15) ?
    O10 Nd1 O6 2_645 . 112.68(14) ?
    O1 Nd1 O6 . . 78.48(16) ?
    O4 Nd1 O6 . . 151.69(18) ?
    O2 Nd1 O5 . . 126.78(14) ?
    O3 Nd1 O5 . . 76.88(17) ?
    O15 Nd1 O5 . . 64.60(13) ?
    O10 Nd1 O5 2_645 . 111.66(14) ?
    O1 Nd1 O5 . . 73.12(14) ?
    O4 Nd1 O5 . . 49.98(13) ?
    O6 Nd1 O5 . . 134.37(13) ?
    O2 Nd1 O7 . . 75.09(15) ?
    O3 Nd1 O7 . . 81.30(18) ?
    O15 Nd1 O7 . . 103.09(14) ?
    O10 Nd1 O7 2_645 . 65.44(13) ?
    O1 Nd1 O7 . . 123.89(15) ?
    O4 Nd1 O7 . . 141.67(14) ?
    O6 Nd1 O7 . . 49.02(13) ?
    O5 Nd1 O7 . . 157.32(14) ?
    O2 Nd1 C4 . . 103.41(17) ?
    O3 Nd1 C4 . . 90.2(2) ?
    O15 Nd1 C4 . . 89.26(16) ?
    O10 Nd1 C4 2_645 . 96.84(16) ?
    O1 Nd1 C4 . . 71.59(17) ?
    O4 Nd1 C4 . . 24.58(16) ?
    O6 Nd1 C4 . . 148.70(16) ?
    O5 Nd1 C4 . . 25.61(15) ?
    O7 Nd1 C4 . . 162.07(16) ?
    O2 Nd1 C1 . . 74.59(16) ?
    O3 Nd1 C1 . . 95.6(2) ?
    O15 Nd1 C1 . . 88.21(15) ?
    O10 Nd1 C1 2_645 . 89.33(16) ?
    O1 Nd1 C1 . . 101.13(16) ?
    O4 Nd1 C1 . . 156.34(16) ?
    O6 Nd1 C1 . . 24.25(15) ?
    O5 Nd1 C1 . . 152.81(14) ?
    O7 Nd1 C1 . . 24.78(15) ?
    C4 Nd1 C1 . . 172.70(18) ?
    O5 Nd2 O7 . 2_655 77.69(14) ?
    O5 Nd2 O11 . . 149.84(17) ?
    O7 Nd2 O11 2_655 . 113.40(15) ?
    O5 Nd2 O14 . . 113.20(14) ?
    O7 Nd2 O14 2_655 . 150.92(17) ?
    O11 Nd2 O14 . . 71.41(16) ?
    O5 Nd2 O9 . . 80.01(15) ?
    O7 Nd2 O9 2_655 . 76.61(15) ?
    O11 Nd2 O9 . . 75.91(17) ?
    O14 Nd2 O9 . . 130.62(18) ?
    O5 Nd2 O13 . . 79.93(15) ?
    O7 Nd2 O13 2_655 . 78.88(16) ?
    O11 Nd2 O13 . . 128.74(18) ?
    O14 Nd2 O13 . . 76.87(18) ?
    O9 Nd2 O13 . . 151.06(17) ?
    O5 Nd2 O12 . . 126.24(15) ?
    O7 Nd2 O12 2_655 . 75.06(15) ?
    O11 Nd2 O12 . . 83.88(17) ?
    O14 Nd2 O12 . . 77.10(16) ?
    O9 Nd2 O12 . . 134.73(14) ?
    O13 Nd2 O12 . . 49.93(15) ?
    O5 Nd2 O8 . . 73.69(15) ?
    O7 Nd2 O8 2_655 . 122.36(15) ?
    O11 Nd2 O8 . . 76.95(17) ?
    O14 Nd2 O8 . . 86.70(17) ?
    O9 Nd2 O8 . . 50.00(15) ?
    O13 Nd2 O8 . . 140.23(14) ?
    O12 Nd2 O8 . . 158.09(16) ?
    O5 Nd2 O15 . . 63.70(13) ?
    O7 Nd2 O15 2_655 . 134.05(14) ?
    O11 Nd2 O15 . . 112.49(15) ?
    O14 Nd2 O15 . . 49.58(14) ?
    O9 Nd2 O15 . . 117.26(15) ?
    O13 Nd2 O15 . . 71.02(16) ?
    O12 Nd2 O15 . . 107.85(14) ?
    O8 Nd2 O15 . . 70.77(15) ?
    O5 Nd2 O10 . . 134.66(13) ?
    O7 Nd2 O10 2_655 . 64.17(13) ?
    O11 Nd2 O10 . . 49.41(14) ?
    O14 Nd2 O10 . . 112.03(14) ?
    O9 Nd2 O10 . . 68.48(14) ?
    O13 Nd2 O10 . . 113.55(14) ?
    O12 Nd2 O10 . . 67.59(14) ?
    O8 Nd2 O10 . . 106.17(14) ?
    O15 Nd2 O10 . . 160.80(13) ?
    O5 Nd2 C10 . . 103.23(18) ?
    O7 Nd2 C10 2_655 . 75.35(17) ?
    O11 Nd2 C10 . . 106.7(2) ?
    O14 Nd2 C10 . . 75.88(19) ?
    O9 Nd2 C10 . . 150.29(17) ?
    O13 Nd2 C10 . . 25.02(17) ?
    O12 Nd2 C10 . . 24.91(17) ?
    O8 Nd2 C10 . . 159.58(16) ?
    O15 Nd2 C10 . . 89.62(17) ?
    O10 Nd2 C10 . . 90.43(17) ?
    O5 Nd2 C7 . . 88.98(16) ?
    O7 Nd2 C7 2_655 . 147.14(17) ?
    O11 Nd2 C7 . . 93.18(17) ?
    O14 Nd2 C7 . . 24.29(16) ?
    O9 Nd2 C7 . . 130.91(17) ?
    O13 Nd2 C7 . . 69.20(18) ?
    O12 Nd2 C7 . . 89.70(17) ?
    O8 Nd2 C7 . . 80.95(17) ?
    O15 Nd2 C7 . . 25.68(16) ?
    O10 Nd2 C7 . . 136.31(16) ?
    C10 Nd2 C7 . . 78.80(19) ?
    O6 C1 O7 . . 120.7(6) ?
    O6 C1 C2 . . 120.8(6) ?
    O7 C1 C2 . . 118.4(6) ?
    O6 C1 Nd1 . . 59.7(3) ?
    O7 C1 Nd1 . . 61.0(3) ?
    C2 C1 Nd1 . . 178.1(5) ?
    C3 C2 C1 . . 123.2(8) ?
    C3 C2 H2A . . 118.4 ?
    C1 C2 H2A . . 118.4 ?
    C2 C3 H3A . . 120.0 ?
    C2 C3 H3B . . 120.0 ?
    H3A C3 H3B . . 120.0 ?
    O4 C4 O5 . . 118.6(6) ?
    O4 C4 C5 . . 121.4(6) ?
    O5 C4 C5 . . 120.1(6) ?
    O4 C4 Nd1 . . 56.5(3) ?
    O5 C4 Nd1 . . 62.8(3) ?
    C5 C4 Nd1 . . 170.5(5) ?
    C6 C5 C4 . . 122.7(8) ?
    C6 C5 H5A . . 118.7 ?
    C4 C5 H5A . . 118.7 ?
    C5 C6 H6A . . 120.0 ?
    C5 C6 H6B . . 120.0 ?
    H6A C6 H6B . . 120.0 ?
    O14 C7 O15 . . 119.7(6) ?
    O14 C7 C8 . . 121.6(6) ?
    O15 C7 C8 . . 118.6(6) ?
    O14 C7 Nd2 . . 56.5(3) ?
    O15 C7 Nd2 . . 64.6(3) ?
    C8 C7 Nd2 . . 164.7(6) ?
    C9 C8 C7 . . 122.7(8) ?
    C9 C8 H8A . . 118.7 ?
    C7 C8 H8A . . 118.7 ?
    C8 C9 H9A . . 120.0 ?
    C8 C9 H9B . . 120.0 ?
    H9A C9 H9B . . 120.0 ?
    O12 C10 O13 . . 121.5(7) ?
    O12 C10 C11 . . 120.3(7) ?
    O13 C10 C11 . . 118.2(7) ?
    O12 C10 Nd2 . . 61.1(4) ?
    O13 C10 Nd2 . . 60.4(4) ?
    C11 C10 Nd2 . . 175.9(6) ?
    C12 C11 C10 . . 123.8(11) ?
    C12 C11 H11A . . 118.1 ?
    C10 C11 H11A . . 118.1 ?
    C11 C12 H12A . . 120.0 ?
    C11 C12 H12B . . 120.0 ?
    H12A C12 H12B . . 120.0 ?
    O11 C13 O10 . . 121.6(6) ?
    O11 C13 C14 . . 119.4(7) ?
    O10 C13 C14 . . 118.9(7) ?
    O11 C13 Nd2 . . 56.0(3) ?
    O10 C13 Nd2 . . 65.7(3) ?
    C14 C13 Nd2 . . 175.3(6) ?
    C15 C14 C13 . . 122.3(10) ?
    C15 C14 H14A . . 118.9 ?
    C13 C14 H14A . . 118.9 ?
    C14 C15 H15A . . 120.0 ?
    C14 C15 H15B . . 120.0 ?
    H15A C15 H15B . . 120.0 ?
    O9 C16 O8 . . 120.4(7) ?
    O9 C16 C17 . . 121.0(7) ?
    O8 C16 C17 . . 118.6(7) ?
    O9 C16 Nd2 . . 58.2(4) ?
    O8 C16 Nd2 . . 62.2(4) ?
    C17 C16 Nd2 . . 176.7(7) ?
    C18 C17 C16 . . 120.1(11) ?
    C18 C17 H17A . . 120.0 ?
    C16 C17 H17A . . 120.0 ?
    C17 C18 H18A . . 120.0 ?
    C17 C18 H18B . . 120.0 ?
    H18A C18 H18B . . 120.0 ?
    Nd1 O1 H1 . . 117.5 ?
    Nd1 O1 H2 . . 127.9 ?
    H1 O1 H2 . . 109.7 ?
    Nd1 O2 H3 . . 118.6 ?
    Nd1 O2 H4 . . 131.5 ?
    H3 O2 H4 . . 109.5 ?
    Nd1 O3 H5 . . 107.0 ?
    Nd1 O3 H6 . . 115.2 ?
    H5 O3 H6 . . 109.7 ?
    C4 O4 Nd1 . . 98.9(4) ?
    C4 O5 Nd2 . . 150.0(4) ?
    C4 O5 Nd1 . . 91.6(4) ?
    Nd2 O5 Nd1 . . 116.07(15) ?
    C1 O6 Nd1 . . 96.0(4) ?
    C1 O7 Nd2 . 2_645 147.0(4) ?
    C1 O7 Nd1 . . 94.2(4) ?
    Nd2 O7 Nd1 2_645 . 116.12(15) ?
    C16 O8 Nd2 . . 92.4(4) ?
    C16 O9 Nd2 . . 97.2(4) ?
    C13 O10 Nd1 . 2_655 155.0(4) ?
    C13 O10 Nd2 . . 89.2(4) ?
    Nd1 O10 Nd2 2_655 . 114.15(15) ?
    C13 O11 Nd2 . . 99.7(4) ?
    C10 O12 Nd2 . . 94.0(4) ?
    C10 O13 Nd2 . . 94.6(4) ?
    C7 O14 Nd2 . . 99.2(4) ?
    C7 O15 Nd1 . . 150.9(4) ?
    C7 O15 Nd2 . . 89.7(4) ?
    Nd1 O15 Nd2 . . 115.31(16) ?
    H7 O16 H8 . . 116.9 ?
    H9 O17 H10 . . 109.7 ?
    H11 O18 H12 . . 110.4 ?
loop_
    _geom_hbond_atom_site_label_D
    _geom_hbond_atom_site_label_H
    _geom_hbond_atom_site_label_A
    _geom_hbond_site_symmetry_A
    _geom_hbond_distance_DH
    _geom_hbond_distance_HA
    _geom_hbond_distance_DA
    _geom_hbond_angle_DHA
    O1 H1 O8 . 0.85 1.98 2.808(6) 166.2
    O1 H2 O16 . 0.85 1.92 2.751(7) 164.0
    O2 H3 O12 2_645 0.85 1.91 2.723(6) 161.0
    O2 H4 O17 . 0.85 1.89 2.723(7) 168.2
    O3 H5 O9 2_645 0.85 1.80 2.637(7) 169.0
    O3 H6 O13 . 0.85 2.15 2.647(7) 117.4
    O16 H7 O6 3_665 0.85 1.96 2.809(7) 179.5
    O16 H8 O17 . 0.85 1.92 2.772(8) 179.7
    O17 H9 O8 3_665 0.85 1.96 2.806(7) 170.1
    O17 H10 O18 3_765 0.85 2.03 2.859(9) 163.1
    O18 H12 O11 1_655 0.85 2.77 3.169(8) 110.2
    O18 H12 O14 1_655 0.85 2.29 3.139(8) 179.9
