# Supplementary material for: catena-Poly[[[diacrylato-κ4 O,O′-neodymium(III)]-di-μ-acrylato-κ3 O,O′:O′;κ3 O:O,O′-[triaqua­neodymium(III)]-di-μ-acrylato-κ3 O,O′:O′;κ3 O:O,O′] trihydrate]
Source: Acta Crystallogr Sect E Struct Rep Online. 2008 Nov 8;64(Pt 12):m1492–3. doi: 10.1107/S1600536808026354 (PMC2959831; doi:10.1107/S1600536808026354)
Supplement: Supplementary file 2 [file e-64-m1492-Isup2.hkl]

# 
# h,k,l, Fc-squared, Fo-squared, sigma(Fo-squared) and status flag 
# 
data_I
_shelx_title ' bi2299 in space group P 21/c' 
_shelx_refln_list_code          4 
_shelx_F_calc_maximum      498.60 
_exptl_crystal_F_000      1608.00 
_reflns_d_resolution_high  0.8378 
 
loop_ 
 _symmetry_equiv_pos_as_xyz 
 'x, y, z' 
 '-x, y+1/2, -z+1/2' 
 '-x, -y, -z' 
 'x, -y-1/2, z-1/2' 
 
_cell_length_a    10.2012 
_cell_length_b    15.2420 
_cell_length_c    20.3073 
_cell_angle_alpha  90.000 
_cell_angle_beta  100.801 
_cell_angle_gamma  90.000 
 
_shelx_F_squared_multiplier     1.000 
 
loop_ 
 _refln_index_h 
 _refln_index_k 
 _refln_index_l 
 _refln_F_squared_calc 
 _refln_F_squared_meas 
 _refln_F_squared_sigma 
 _refln_observed_status 
   1   0   0   238568.44   234536.48   4278.10 o 
   2   0   0      409.44      228.62     27.43 o 
   3   0   0      483.66      422.90     38.26 o 
   5   0   0    18599.46    18279.76    524.89 o 
   6   0   0       31.08       48.65     29.23 o 
   7   0   0       12.89       52.67     39.03 o 
   8   0   0      547.97      689.00    119.08 o 
   9   0   0    10175.96    10980.92    726.53 o 
  10   0   0    12218.67    12690.18    808.33 o 
  11   0   0     3503.83     3854.45    325.02 o 
   1   1   0    72396.03    72989.73    987.38 o 
   2   1   0    27102.47    26400.11    468.18 o 
   4   1   0       26.10       17.55     16.12 o 
   5   1   0    21379.02    21072.90    409.72 o 
   6   1   0     3917.90     3969.51    137.86 o 
   7   1   0     1931.32     1640.12    166.00 o 
   8   1   0     6661.55     6486.03    321.91 o 
   9   1   0     4774.05     5112.94    299.27 o 
  10   1   0     1347.46     1134.94    178.98 o 
  11   1   0     1583.47     1560.31    130.64 o 
   0   2   0     6319.82     6435.96    171.97 o 
   1   2   0       17.40       -4.60      7.21 o 
   2   2   0    22767.13    21825.37    415.55 o 
   3   2   0    20593.20    21366.93    444.44 o 
   4   2   0    14141.18    13537.32    348.44 o 
   5   2   0      638.22      630.12     66.22 o 
   6   2   0    25062.76    22826.45    568.15 o 
   7   2   0    36677.47    37138.61    968.28 o 
   8   2   0    15920.34    15887.51    482.42 o 
   9   2   0     2543.83     2091.68    249.47 o 
  10   2   0        3.09      -16.96     66.63 o 
  11   2   0      447.31      595.15    137.61 o 
   1   3   0      123.07      197.50     15.78 o 
   2   3   0     3642.36     3238.93    108.70 o 
   3   3   0      759.42      899.86     73.79 o 
   4   3   0    10915.96     9631.26    286.85 o 
   5   3   0    18287.70    17046.17    449.33 o 
   6   3   0    13161.77    12628.27    416.57 o 
   7   3   0      578.86      522.69     64.90 o 
   8   3   0     1726.91     1659.65     99.27 o 
   9   3   0     6531.76     7019.47    287.89 o 
  10   3   0     2130.35     1898.95    149.74 o 
  11   3   0      200.45      253.00    145.43 o 
   0   4   0     9472.48     8259.38    252.16 o 
   1   4   0    24842.90    24011.23    386.01 o 
   2   4   0    21412.07    22441.70    423.05 o 
   3   4   0     1732.33     2111.69     92.72 o 
   4   4   0     2279.62     2464.61    107.97 o 
   5   4   0      520.60      573.83     50.76 o 
   6   4   0       38.45       46.48     28.08 o 
   7   4   0     1815.50     1731.23    108.84 o 
   8   4   0       60.45       66.23     43.54 o 
   9   4   0     4740.44     5343.71    239.44 o 
  10   4   0     2942.99     2933.56    192.40 o 
  11   4   0      260.04      360.89     91.05 o 
   1   5   0       53.74       53.81     21.04 o 
   2   5   0    34424.16    34931.21    659.19 o 
   3   5   0    56007.05    55362.50    904.16 o 
   4   5   0    17083.75    15536.96    381.67 o 
   5   5   0     4242.72     4392.75    193.33 o 
   6   5   0     1194.78     1422.97    118.54 o 
   7   5   0     1562.87     1685.09    105.80 o 
   8   5   0      272.90      340.86     81.14 o 
   9   5   0     1328.92     1214.53     84.94 o 
  10   5   0     2917.34     2576.76    184.61 o 
  11   5   0     2341.69     1986.48    156.06 o 
   0   6   0      112.77       46.21     24.06 o 
   1   6   0     2981.01     3047.76    120.29 o 
   2   6   0     1394.27     1702.98    119.48 o 
   3   6   0     1941.99     2312.24    106.61 o 
   4   6   0     1111.13     1144.61     70.48 o 
   5   6   0       55.60       57.96     25.52 o 
   6   6   0      182.11      305.74     45.56 o 
   7   6   0       72.28      197.51     66.15 o 
   8   6   0       25.24       59.99     49.91 o 
   9   6   0       54.44      116.66     50.47 o 
  10   6   0        6.33      -15.94     57.53 o 
  11   6   0       32.59       17.87     80.31 o 
   1   7   0     5635.91     5336.10    183.81 o 
   2   7   0    37532.62    37550.44    622.68 o 
   3   7   0    34254.63    34112.43    662.99 o 
   4   7   0     8870.52     8689.59    300.72 o 
   5   7   0     1750.37     1929.03    126.61 o 
   6   7   0     1015.26     1014.47    104.23 o 
   7   7   0      392.28      504.02     84.38 o 
   8   7   0      909.26     1034.28     84.25 o 
   9   7   0      156.70      212.87     51.35 o 
  10   7   0     1646.07     1598.22    136.24 o 
  11   7   0     3036.24     2331.01    232.52 o 
   0   8   0    36126.93    36424.41   1252.42 o 
   1   8   0    12722.35    11945.09    326.96 o 
   2   8   0     6311.98     6410.73    173.33 o 
   3   8   0     1025.36     1042.12     77.05 o 
   4   8   0     2849.73     2968.89    147.56 o 
   5   8   0     1524.52     1550.69     95.05 o 
   6   8   0      221.34      264.91     39.99 o 
   7   8   0     1309.69     1367.66    115.18 o 
   8   8   0      194.63      163.44     48.39 o 
   9   8   0     2707.31     3057.15    158.05 o 
  10   8   0     4037.46     3917.62    270.79 o 
   1   9   0      764.74      699.61     69.53 o 
   2   9   0     2679.75     2897.35    116.22 o 
   3   9   0      830.40     1148.42     75.48 o 
   4   9   0     7981.78     8454.59    313.19 o 
   5   9   0    26310.89    27348.21    646.28 o 
   6   9   0     8217.24     8814.02    335.97 o 
   7   9   0       45.41       96.32     43.83 o 
   8   9   0     1873.56     2168.77    126.57 o 
   9   9   0     3849.97     4242.60    240.33 o 
  10   9   0     1883.98     1388.97    109.80 o 
   0  10   0      350.00      571.12     95.98 o 
   1  10   0      155.52      104.19     41.74 o 
   2  10   0     9279.29     8971.08    256.02 o 
   3  10   0    12693.59    12365.96    391.30 o 
   4  10   0     9150.33     8943.98    327.88 o 
   5  10   0      336.81      437.94     51.53 o 
   6  10   0    16752.63    18358.91    557.96 o 
   7  10   0    22018.03    24615.10    697.72 o 
   8  10   0     8531.04     8554.29    458.28 o 
   9  10   0     1093.62      822.23    113.76 o 
   1  11   0    20370.47    20995.25    467.16 o 
   2  11   0    13780.47    14057.90    355.48 o 
   3  11   0     1824.68     1927.76    125.53 o 
   4  11   0      347.36      433.97     46.26 o 
   5  11   0     6744.94     6741.34    278.95 o 
   6  11   0     4109.80     4407.07    210.47 o 
   7  11   0      131.91      210.43     48.96 o 
   8  11   0     1699.54     1529.25    109.25 o 
   9  11   0     2601.49     2093.36    131.64 o 
   0  12   0    90381.29   103452.24   2194.91 o 
   1  12   0    36344.27    38163.07    905.34 o 
   2  12   0      983.74      954.09     70.76 o 
   3  12   0      988.71     1138.72     79.41 o 
   4  12   0     4798.23     5015.89    223.90 o 
   5  12   0     2365.37     2652.81    142.19 o 
   6  12   0        3.67       56.65     46.83 o 
   7  12   0       15.30       11.01     51.61 o 
   8  12   0      868.18      760.80     78.69 o 
   1  13   0     2133.85     2609.26    116.14 o 
   2  13   0     4391.92     4458.83    202.92 o 
   3  13   0     1049.38     1131.34     82.32 o 
   4  13   0      483.00      771.45     82.69 o 
   5  13   0     2220.30     2573.49    215.39 o 
   6  13   0      621.06      695.09     64.03 o 
   7  13   0      333.52      121.53     55.44 o 
   8  13   0     1159.49      950.78    108.31 o 
   0  14   0       20.36       -5.02     51.04 o 
   1  14   0     1524.92     1541.65     88.04 o 
   2  14   0     5128.73     5616.40    243.95 o 
   3  14   0     4334.67     4834.34    436.29 o 
   4  14   0      706.94      784.21     74.81 o 
   5  14   0      200.52       90.88     49.96 o 
   6  14   0     2446.48     2431.43    171.01 o 
   7  14   0     5686.09     6452.27    365.82 o 
   1  15   0       48.00       92.59     67.82 o 
   2  15   0      502.21      540.45     81.05 o 
   3  15   0     1832.98     1852.09    109.45 o 
   4  15   0     2814.06     2896.92    174.38 o 
   5  15   0     3482.07     2990.74    211.27 o 
   6  15   0     1798.14     1166.30    119.68 o 
   1  16   0     1080.01     1127.99     86.80 o 
   2  16   0      330.89      292.55     53.53 o 
   3  16   0      126.73       82.08     54.32 o 
   4  16   0      133.12       93.19     73.50 o 
   5  16   0      253.03      145.93     69.50 o 
   1  17   0      322.38      204.24     71.77 o 
   2  17   0      858.96      935.04    105.71 o 
   3  17   0     1523.34     1207.82    122.19 o 
   4  17   0     2711.60     2155.06    182.86 o 
 -12   1   1      819.55      601.99     88.70 o 
 -11   1   1     1487.97     1233.58    324.90 o 
 -10   1   1     5496.65     5828.09    326.69 o 
  -9   1   1    10229.25     9864.26    465.87 o 
  -8   1   1     4116.17     3827.67    335.42 o 
  -7   1   1      341.58      485.01     49.67 o 
  -6   1   1    11204.67    11465.86    282.53 o 
  -5   1   1    34662.77    33091.22    562.81 o 
  -4   1   1    32406.22    31423.36    509.70 o 
  -3   1   1    12603.85    10856.73    263.41 o 
  -2   1   1     6568.91     5948.89    143.27 o 
  -1   1   1    16608.75    15945.28    257.61 o 
   0   1   1    33163.47    33825.37    529.74 o 
   1   1   1     4225.20     3799.83     91.25 o 
   2   1   1     5036.46     4468.28    112.50 o 
   3   1   1    10363.66     9425.35    205.84 o 
   4   1   1    27590.17    25803.27    455.01 o 
   5   1   1    74882.50    78835.30   1143.33 o 
   6   1   1    33001.72    33117.66    607.21 o 
   7   1   1     3333.94     3741.09    172.92 o 
   8   1   1       16.08       54.28     38.76 o 
   9   1   1     1704.13     1858.78    152.04 o 
  10   1   1      687.17      559.08     70.46 o 
  11   1   1      765.99      668.75    159.26 o 
 -11   2   1      539.16      463.09    126.78 o 
 -10   2   1     1535.70     1340.47    115.08 o 
  -9   2   1      138.59      135.41     54.99 o 
  -8   2   1     8599.63     8987.84    418.91 o 
  -7   2   1    17949.86    18415.63    581.42 o 
  -6   2   1     4919.03     4602.73    213.80 o 
  -5   2   1     1601.13     1967.33    101.31 o 
  -4   2   1     8518.04     8972.84    262.52 o 
  -3   2   1    16112.51    17772.70    383.95 o 
  -2   2   1    10464.00    11501.49    237.78 o 
  -1   2   1      234.58      260.35     20.21 o 
   0   2   1     1778.18     1943.13     55.77 o 
   1   2   1      434.33      269.32     26.95 o 
   2   2   1    61146.90    58455.57    859.45 o 
   3   2   1    30596.28    27323.67    538.62 o 
   4   2   1    17000.16    15845.69    318.81 o 
   5   2   1       62.25       94.15     21.47 o 
   6   2   1     5918.67     5609.03    177.92 o 
   7   2   1    10799.75    11148.16    370.73 o 
   8   2   1     2652.53     2616.69    166.94 o 
   9   2   1        4.95       17.21     56.17 o 
  10   2   1      625.50      400.13     76.13 o 
  11   2   1       14.36       47.81     79.27 o 
 -11   3   1     3761.74     3579.53    240.45 o 
 -10   3   1     1032.74      930.24     90.23 o 
  -9   3   1      246.17      264.82     77.84 o 
  -8   3   1      292.30      425.98     50.15 o 
  -7   3   1      949.13      922.74     71.89 o 
  -6   3   1     3316.81     3209.18    155.04 o 
  -5   3   1       98.87      112.46     22.47 o 
  -4   3   1    13422.83    13157.80    348.44 o 
  -3   3   1    92806.81    91935.05   1325.93 o 
  -2   3   1    55170.35    51510.18    776.53 o 
  -1   3   1    32363.65    31888.10    461.47 o 
   0   3   1     4894.95     4884.15    113.21 o 
   2   3   1    60775.13    60684.52    979.48 o 
   3   3   1     7225.19     6809.11    212.56 o 
   4   3   1      696.77      699.25     50.45 o 
   5   3   1      653.02      997.27     77.13 o 
   6   3   1       17.30       91.77     39.54 o 
   7   3   1      896.22     1090.59    112.88 o 
   8   3   1     7159.10     7492.58    300.23 o 
   9   3   1     3327.90     3658.82    203.52 o 
  10   3   1        3.52      -26.41     68.53 o 
  11   3   1     2998.16     2680.85    205.15 o 
 -11   4   1     2611.27     2454.27    199.68 o 
 -10   4   1     4513.98     4493.60    488.73 o 
  -9   4   1     2969.16     3048.02    152.69 o 
  -8   4   1       32.90      121.98     39.01 o 
  -7   4   1      838.44      660.06     66.76 o 
  -6   4   1     3540.34     3593.58    169.95 o 
  -5   4   1    17102.50    17746.59    465.29 o 
  -4   4   1    49687.80    50069.53    853.05 o 
  -3   4   1    27983.64    26709.70    505.00 o 
  -2   4   1    12912.35    13293.01    313.36 o 
  -1   4   1    31973.49    30647.15    466.08 o 
   0   4   1   118276.20   116474.62   1477.56 o 
   1   4   1    20541.54    16811.44    353.21 o 
   2   4   1      912.19      871.90     50.48 o 
   3   4   1     7785.65     7759.62    222.60 o 
   4   4   1     2303.26     2013.03     99.31 o 
   5   4   1      245.64      119.64     28.94 o 
   6   4   1      463.61      595.01     81.34 o 
   7   4   1      908.28     1084.79     80.25 o 
   8   4   1     1945.08     2047.45    122.66 o 
   9   4   1    12966.96    13874.79    470.99 o 
  10   4   1    10381.99    10709.90    516.67 o 
  11   4   1     3454.03     3052.02    200.34 o 
 -11   5   1        4.05       69.21     79.17 o 
 -10   5   1     1527.49     1560.01    127.50 o 
  -9   5   1     5753.75     5946.68    255.75 o 
  -8   5   1     3072.41     3417.00    169.51 o 
  -7   5   1     1080.36     1179.72     83.31 o 
  -6   5   1     9832.66     9794.84    342.51 o 
  -5   5   1     8971.34     9561.33    293.54 o 
  -4   5   1     3000.71     3053.91    130.78 o 
  -3   5   1     9393.66     8731.09    244.98 o 
  -2   5   1    13791.68    12932.24    320.43 o 
  -1   5   1     6026.01     5500.55    145.39 o 
   0   5   1       72.05       63.35     10.87 o 
   1   5   1    32648.38    32832.98    521.07 o 
   2   5   1    55374.13    59071.96    847.31 o 
   3   5   1     8302.22     8124.06    238.29 o 
   4   5   1    30078.91    29338.71    597.75 o 
   5   5   1    20846.13    20309.08    531.54 o 
   6   5   1     9283.41     8567.23    318.75 o 
   7   5   1       23.45       29.83     36.55 o 
   8   5   1     5372.70     5441.47    254.72 o 
   9   5   1     1968.02     2086.77    119.60 o 
  10   5   1      162.96       92.49     57.38 o 
  11   5   1      468.17      267.99     81.95 o 
 -11   6   1     3375.72     2721.56    211.72 o 
 -10   6   1     1328.43     1156.92     89.60 o 
  -9   6   1      359.17      323.38     49.30 o 
  -8   6   1    23259.47    23929.67    674.62 o 
  -7   6   1    42149.34    43637.27    982.13 o 
  -6   6   1     9239.04     8686.55    321.28 o 
  -5   6   1        8.39       33.78     26.14 o 
  -4   6   1     8696.10     8372.83    261.87 o 
  -3   6   1    30760.45    31900.49    663.14 o 
  -2   6   1    17710.45    17627.47    340.37 o 
  -1   6   1     1656.54     1675.92    111.17 o 
   0   6   1        5.54      -14.56     14.56 o 
   1   6   1    12729.72    12584.36    271.88 o 
   2   6   1   157775.11   165816.31   2127.35 o 
   3   6   1    94327.54    95136.96   1440.99 o 
   4   6   1    12029.34    11045.26    346.22 o 
   5   6   1      300.90      358.36     76.42 o 
   6   6   1    15855.32    15778.27    483.85 o 
   7   6   1    40174.78    42318.48    977.29 o 
   8   6   1    10644.96    11582.97    419.50 o 
   9   6   1      174.20      300.53     51.16 o 
  10   6   1       70.55       50.47     58.62 o 
  11   6   1       59.46       17.87     82.89 o 
 -11   7   1       10.86       -8.99     78.40 o 
 -10   7   1     2035.98     1670.56    117.94 o 
  -9   7   1     2962.81     3209.30    188.62 o 
  -8   7   1      871.37      922.57     81.02 o 
  -7   7   1       24.38       92.31     47.84 o 
  -6   7   1     4959.12     5227.71    231.29 o 
  -5   7   1    12795.04    13049.57    376.64 o 
  -4   7   1     4191.12     4180.54    185.61 o 
  -3   7   1     2242.65     2360.73    131.89 o 
  -2   7   1    22258.78    21972.19    413.80 o 
  -1   7   1     3514.95     3482.01    140.09 o 
   0   7   1     1195.58     1295.18     63.05 o 
   1   7   1    17289.84    16429.60    343.00 o 
   2   7   1    11645.13    10981.72    262.27 o 
   3   7   1       11.28       27.24     21.83 o 
   4   7   1    11279.52    10791.68    322.95 o 
   5   7   1    17834.12    17233.45    540.77 o 
   6   7   1     7069.60     7076.77    287.85 o 
   7   7   1      624.86      889.83    115.26 o 
   8   7   1     2266.91     2390.48    192.94 o 
   9   7   1     1543.20     1755.34    156.70 o 
  10   7   1       25.67       33.98     61.28 o 
 -10   8   1     2299.89     2047.61    126.02 o 
  -9   8   1     1804.75     1845.39    133.58 o 
  -8   8   1      356.61      397.64     46.16 o 
  -7   8   1        9.96       38.65     40.33 o 
  -6   8   1     2027.93     2113.13    125.93 o 
  -5   8   1    11455.51    11687.51    385.31 o 
  -4   8   1    19097.10    19853.99    525.36 o 
  -3   8   1     4064.70     3767.54    167.85 o 
  -2   8   1      647.84      542.99     50.28 o 
  -1   8   1    28398.52    26811.42    575.10 o 
   0   8   1    55638.36    56758.64    874.95 o 
   1   8   1    18091.17    17297.54    420.14 o 
   2   8   1     1605.70     1522.59     74.59 o 
   3   8   1      732.25      774.88     62.66 o 
   4   8   1     3851.44     4282.36    193.10 o 
   5   8   1      354.34      515.43     53.16 o 
   6   8   1      439.65      473.39     51.51 o 
   7   8   1       28.86      157.67     51.63 o 
   8   8   1     1036.60     1143.42    148.22 o 
   9   8   1     7076.57     7728.99    348.70 o 
  10   8   1     6320.11     6105.27    275.77 o 
 -10   9   1      758.46      369.91     84.18 o 
  -9   9   1        0.18       40.09     56.41 o 
  -8   9   1      351.75      417.95     82.24 o 
  -7   9   1       85.45       82.95     42.84 o 
  -6   9   1     1325.00     1511.30     93.68 o 
  -5   9   1       79.02       93.98     48.46 o 
  -4   9   1     6226.53     6305.88    259.30 o 
  -3   9   1    14078.10    14385.96    417.43 o 
  -2   9   1    24510.06    25254.88    496.39 o 
  -1   9   1    12632.02    12688.62    356.85 o 
   0   9   1     1296.04     1277.85     68.11 o 
   1   9   1     1992.94     1674.84     90.56 o 
   2   9   1     7584.42     7501.49    220.31 o 
   3   9   1     7099.88     6861.88    231.45 o 
   4   9   1     1571.79     1712.11    100.65 o 
   5   9   1      544.17      852.18     71.68 o 
   6   9   1      129.73      222.57     45.86 o 
   7   9   1     1772.04     1802.50    104.05 o 
   8   9   1     3654.85     3631.62    182.91 o 
   9   9   1     1147.31     1073.49     93.44 o 
  10   9   1       58.06       20.47     68.17 o 
 -10  10   1      146.25        8.91     67.82 o 
  -9  10   1       10.95       -5.47     58.97 o 
  -8  10   1     1401.98     1687.92    155.29 o 
  -7  10   1     4942.73     5410.45    330.41 o 
  -6  10   1     2258.84     2576.34    134.24 o 
  -5  10   1       95.63      100.31     35.27 o 
  -4  10   1     1675.26     1726.39    107.97 o 
  -3  10   1     2138.46     2157.70    170.51 o 
  -2  10   1     1105.14     1227.45     67.43 o 
  -1  10   1      124.95      135.38     24.79 o 
   0  10   1      104.49      139.20     35.91 o 
   1  10   1     4118.69     4195.92    156.01 o 
   2  10   1     3490.21     3719.29    145.41 o 
   3  10   1     2603.99     2938.67    145.64 o 
   4  10   1      986.11     1161.18    100.70 o 
   5  10   1       32.69       36.43     36.18 o 
   6  10   1     1366.52     1717.99    155.78 o 
   7  10   1     3252.46     4068.48    287.84 o 
   8  10   1      784.13      927.46     79.08 o 
   9  10   1       81.13        9.76     62.87 o 
  -9  11   1     2120.16     2140.71    158.18 o 
  -8  11   1     1161.08      832.70     80.29 o 
  -7  11   1       32.02       73.54     65.68 o 
  -6  11   1     1890.79     2107.08    123.46 o 
  -5  11   1     4359.56     4403.99    207.30 o 
  -4  11   1     5384.55     6098.17    254.07 o 
  -3  11   1     8439.26     8929.20    319.57 o 
  -2  11   1    11703.08    11803.46    313.79 o 
  -1  11   1    11966.55    12455.14    376.00 o 
   0  11   1     1924.90     2249.11    103.51 o 
   1  11   1      110.30      225.32     38.86 o 
   2  11   1     1385.76     1534.68     90.45 o 
   3  11   1     5689.52     5780.33    241.13 o 
   4  11   1     7415.70     7574.90    301.40 o 
   5  11   1     5847.34     6104.33    257.02 o 
   6  11   1     6776.54     7521.43    305.76 o 
   7  11   1     2132.07     2258.08    192.55 o 
   8  11   1       70.05       39.39     57.32 o 
   9  11   1      100.45       -0.84     66.41 o 
  -9  12   1        0.49        4.05     66.54 o 
  -8  12   1        1.22        1.62     57.38 o 
  -7  12   1        7.16       -2.83     50.59 o 
  -6  12   1      270.01      215.00     46.75 o 
  -5  12   1      171.35      304.39     42.48 o 
  -4  12   1     2098.91     2308.27    129.01 o 
  -3  12   1     1310.68     1401.34     88.07 o 
  -2  12   1       79.42       81.75     36.81 o 
  -1  12   1     2761.09     3004.23    117.94 o 
   2  12   1        7.82       15.59     34.10 o 
   3  12   1      993.47     1087.21     98.51 o 
   4  12   1     3050.87     2850.63    144.39 o 
   5  12   1       60.76      196.01     43.01 o 
   6  12   1     1883.77     1913.62    112.38 o 
   7  12   1      600.38      495.35     64.76 o 
   8  12   1       41.37        2.92     60.56 o 
  -8  13   1     3192.38     2927.95    205.47 o 
  -7  13   1       21.55       14.16     53.59 o 
  -6  13   1     3665.90     3387.72    174.01 o 
  -5  13   1     9585.92     9930.73    368.37 o 
  -4  13   1     6542.95     6928.53    284.87 o 
  -3  13   1     1986.69     1888.11    124.33 o 
  -2  13   1     1033.76     1183.09     77.66 o 
  -1  13   1     1076.66     1256.95     70.03 o 
   0  13   1     3800.56     4331.73    166.77 o 
   1  13   1     2080.86     2002.89     98.60 o 
   2  13   1        0.39       86.49     38.59 o 
   3  13   1     1591.40     1861.36    106.82 o 
   4  13   1    10560.69    10980.81    388.63 o 
   5  13   1    17331.21    17691.35    552.61 o 
   6  13   1     6845.60     7479.18    312.94 o 
   7  13   1      675.05      650.45     70.14 o 
   8  13   1      267.69      143.32     64.94 o 
  -7  14   1     4801.77     4948.06    374.81 o 
  -6  14   1     1814.54     1701.00    425.81 o 
  -5  14   1       13.84      -15.30     50.25 o 
  -4  14   1     2439.50     2482.67    141.79 o 
  -3  14   1     3232.58     3448.49    167.98 o 
  -2  14   1       10.54       27.72     65.14 o 
  -1  14   1      874.98      890.09     64.17 o 
   0  14   1       33.89       37.82     36.04 o 
   1  14   1       93.42       47.39     36.18 o 
   2  14   1     4917.08     5678.30    264.96 o 
   3  14   1     8466.93     9033.85    335.37 o 
   4  14   1     3225.20     3277.62    165.39 o 
   5  14   1       45.72       49.16     51.67 o 
   6  14   1     1426.04     1320.73    104.23 o 
   7  14   1     3621.83     3006.10    172.93 o 
  -6  15   1      515.55      491.11     68.99 o 
  -5  15   1      469.83      452.41     63.05 o 
  -4  15   1      778.95      804.59     92.95 o 
  -3  15   1    11795.73    12423.77    429.50 o 
  -2  15   1    12070.84    13097.71    434.58 o 
  -1  15   1     1350.63     1486.16    108.27 o 
   0  15   1       31.54       12.11     46.42 o 
   1  15   1     1572.18     1494.41     94.83 o 
   2  15   1     6582.06     7323.91    291.50 o 
   3  15   1     2755.45     2800.00    150.15 o 
   4  15   1        6.89       31.85     51.49 o 
   5  15   1       72.26       57.63     56.24 o 
   6  15   1        2.81        7.19     61.80 o 
  -5  16   1     2387.18     2090.40    167.36 o 
  -4  16   1     5693.25     5353.59    311.18 o 
  -3  16   1     2378.80     2131.88    149.74 o 
  -2  16   1      777.75      643.61     75.68 o 
  -1  16   1     6894.07     7689.21    373.72 o 
   0  16   1    10239.44    10640.51    500.39 o 
   1  16   1     7132.88     7284.11    320.70 o 
   2  16   1      321.23      311.39     54.58 o 
   3  16   1     1123.85     1012.61     82.26 o 
   4  16   1      232.00      143.59     56.37 o 
   5  16   1       55.12       42.40     61.12 o 
  -4  17   1      425.82      312.37     79.03 o 
  -3  17   1      340.99      238.42     71.79 o 
  -2  17   1     1712.29     1737.94    133.27 o 
  -1  17   1      526.19      452.01     72.87 o 
   0  17   1      391.02      235.28     96.95 o 
   1  17   1     4126.71     3595.77    366.66 o 
   2  17   1     3477.06     2860.10    325.97 o 
   3  17   1       19.17       46.35     61.44 o 
   4  17   1     2517.88     1813.23    161.29 o 
  -1  18   1       10.40        4.34    110.19 o 
   0  18   1        0.29       46.68    103.45 o 
 -12   0   2      324.47      156.61    125.34 o 
 -11   0   2     1046.13     1007.76    167.44 o 
 -10   0   2     1547.23     1594.51    178.98 o 
  -9   0   2      150.07      109.22     72.66 o 
  -8   0   2      225.87      397.19     86.36 o 
  -7   0   2     1007.58      873.30     77.52 o 
  -6   0   2    14467.11    15201.36    479.44 o 
  -5   0   2    72643.26    78018.03   2644.01 o 
  -4   0   2    53518.59    50629.57   1356.58 o 
  -2   0   2      481.46      457.81     32.09 o 
  -1   0   2   136672.58   133536.16   3830.69 o 
   0   0   2   248601.42   240569.00   6164.47 o 
   1   0   2    49853.63    46324.15    885.52 o 
   2   0   2       83.92       21.48     13.01 o 
   3   0   2     8321.00     8033.37    272.42 o 
   4   0   2     2127.83     2909.02    151.76 o 
   5   0   2    37811.93    38681.15   1067.78 o 
   6   0   2    20168.63    19530.57    642.33 o 
   7   0   2      862.17      829.30     76.42 o 
   8   0   2     3130.72     3087.26    302.64 o 
   9   0   2    17158.27    18372.49   1034.94 o 
  10   0   2    19046.20    20082.72   1131.17 o 
  11   0   2     3724.23     3715.40    361.34 o 
 -12   1   2     2760.12     2107.89    141.85 o 
 -11   1   2       45.63       93.22     73.66 o 
 -10   1   2     2581.71     2807.99    172.35 o 
  -9   1   2     5118.67     5273.97    297.03 o 
  -8   1   2     1228.90     1390.98    115.68 o 
  -7   1   2      980.30      904.70     66.36 o 
  -6   1   2    24929.77    26129.17    495.52 o 
  -5   1   2    10236.86    10827.83    250.75 o 
  -4   1   2      510.60      437.95     40.12 o 
  -2   1   2    26805.39    24663.51    431.93 o 
  -1   1   2    25226.37    25788.25    602.59 o 
   0   1   2     7039.35     6876.07    149.17 o 
   1   1   2    36306.41    34983.46    493.78 o 
   2   1   2    64397.35    60585.01    828.98 o 
   3   1   2      861.85      686.76     38.15 o 
   4   1   2    14552.33    14002.96    302.02 o 
   5   1   2    11276.93    11638.76    283.77 o 
   6   1   2       23.73       72.96     24.69 o 
   7   1   2     6559.28     6633.63    243.79 o 
   8   1   2     8108.37     7742.14    300.17 o 
   9   1   2     4934.80     5366.88    312.31 o 
  10   1   2       48.16       96.92     67.36 o 
  11   1   2     3992.28     4387.06    272.47 o 
 -12   2   2     2644.57     1964.64    155.22 o 
 -11   2   2     5075.89     5613.35    594.21 o 
 -10   2   2      542.59      523.82     69.27 o 
  -9   2   2     1220.32     1571.58    138.81 o 
  -8   2   2    16057.05    16832.78    500.76 o 
  -7   2   2    37223.91    39034.13    854.07 o 
  -6   2   2    18551.43    18855.32    489.24 o 
  -5   2   2     5820.26     5951.48    212.91 o 
  -4   2   2     1578.73     2154.49     93.00 o 
  -3   2   2      766.55     1223.50     58.51 o 
  -2   2   2     9482.36    10028.44    231.32 o 
  -1   2   2     6989.13     6518.69    152.75 o 
   0   2   2        1.92        9.83      5.22 o 
   1   2   2    23942.17    23256.52    461.64 o 
   2   2   2   174254.33   169114.41   2106.48 o 
   3   2   2    97082.85    92050.38   1241.17 o 
   4   2   2    39771.32    39878.58    648.49 o 
   5   2   2        6.85       14.06     20.28 o 
   6   2   2     6939.26     6478.44    263.43 o 
   7   2   2    13551.68    13571.73    430.22 o 
   8   2   2     5219.64     5164.43    227.25 o 
   9   2   2      434.70      556.82    115.11 o 
  10   2   2       10.88       27.41     67.84 o 
  11   2   2      346.15      233.05     79.78 o 
 -11   3   2     1799.74     1591.97    225.30 o 
 -10   3   2     4909.68     4940.06    291.87 o 
  -9   3   2     7271.73     7834.60    430.35 o 
  -8   3   2     6083.02     6060.09    248.53 o 
  -7   3   2      462.70      485.13     52.29 o 
  -6   3   2    11519.12    12016.24    371.26 o 
  -5   3   2    10993.62     9827.01    303.43 o 
  -4   3   2     1064.78      897.44     52.87 o 
  -3   3   2     1037.52      931.22     53.00 o 
  -2   3   2     2298.36     2279.37    100.81 o 
  -1   3   2    12635.50    12182.17    256.01 o 
   0   3   2    14772.64    15535.23    261.13 o 
   1   3   2    24483.16    25033.38    371.25 o 
   3   3   2    11751.74    11415.80    249.47 o 
   4   3   2    23128.07    21489.80    409.90 o 
   5   3   2    24508.83    24109.93    583.02 o 
   6   3   2    16204.84    15833.37    463.63 o 
   7   3   2      856.41     1034.04     76.31 o 
   8   3   2      672.12      770.12     83.84 o 
   9   3   2      574.85      480.65     61.97 o 
  10   3   2      231.96      182.67     69.96 o 
  11   3   2      281.79      155.47     81.00 o 
 -11   4   2       21.12       23.67     73.23 o 
 -10   4   2      307.87      344.30     68.25 o 
  -9   4   2      225.33      242.84     50.66 o 
  -8   4   2      854.36      728.00     88.45 o 
  -7   4   2     1537.05     1757.86    104.35 o 
  -6   4   2     1300.88     1301.07     81.50 o 
  -5   4   2    13937.35    13608.07    355.99 o 
  -4   4   2    18932.36    18681.52    445.19 o 
  -3   4   2     3894.83     3143.82    119.39 o 
  -2   4   2     5716.10     5482.49    171.51 o 
  -1   4   2    18590.04    19426.97    325.85 o 
   0   4   2    28437.27    28181.61    437.45 o 
   1   4   2       50.29      132.48     13.45 o 
   2   4   2       88.80       98.55     13.47 o 
   3   4   2     2853.38     3010.17    132.55 o 
   4   4   2     3704.77     4862.75    195.59 o 
   5   4   2      206.57      320.44     48.26 o 
   6   4   2     1234.07     1712.92    114.19 o 
   7   4   2     1456.24     1499.24    102.20 o 
   8   4   2      370.15      414.54     67.02 o 
   9   4   2     5382.56     5733.07    248.59 o 
  10   4   2     2118.80     2344.63    187.52 o 
  11   4   2      334.57      469.92    151.08 o 
 -11   5   2     2070.31     2169.78    164.50 o 
 -10   5   2     3131.32     3185.84    210.68 o 
  -9   5   2     4158.73     4450.00    206.51 o 
  -8   5   2     3319.00     3327.91    169.56 o 
  -7   5   2     2716.79     2805.11    149.97 o 
  -6   5   2        2.02      109.20     49.69 o 
  -5   5   2      261.68      345.41     86.18 o 
  -4   5   2    13940.79    13225.95    337.21 o 
  -3   5   2    31533.34    31060.49    578.37 o 
  -2   5   2    54652.52    53493.73    995.23 o 
  -1   5   2    16666.60    14934.84    336.22 o 
   1   5   2      203.30      266.19     42.95 o 
   2   5   2      946.23     1042.71     69.17 o 
   3   5   2     3955.25     4032.35    163.31 o 
   4   5   2    11868.95    12065.62    331.17 o 
   5   5   2    11735.85    12379.75    389.74 o 
   6   5   2     7444.11     7203.37    289.25 o 
   7   5   2     9981.58    10494.49    382.85 o 
   8   5   2     6933.75     7345.90    305.62 o 
   9   5   2       49.29       78.99     50.65 o 
  10   5   2      384.36      291.82     78.59 o 
  11   5   2     1302.90      892.05    185.96 o 
 -11   6   2       67.26      104.17     77.04 o 
 -10   6   2       18.24       55.63     55.74 o 
  -9   6   2        8.55       -8.19     47.01 o 
  -7   6   2       40.25       94.94     40.46 o 
  -6   6   2      284.84      392.64    103.25 o 
  -5   6   2       19.59       58.96     25.34 o 
  -4   6   2      125.34      194.08     25.84 o 
  -3   6   2       85.89       79.25     24.75 o 
  -2   6   2     1570.98     1496.45     75.63 o 
  -1   6   2     4144.42     4237.09    158.28 o 
   0   6   2        2.78        1.68     12.22 o 
   1   6   2      487.23      451.52     29.35 o 
   2   6   2     5619.97     6069.31    237.34 o 
   3   6   2      529.84      627.09     96.15 o 
   4   6   2       65.19      101.30     23.52 o 
   5   6   2      227.81      385.19     58.07 o 
   6   6   2      620.99      838.90     65.13 o 
   7   6   2      488.38      757.05     99.68 o 
   8   6   2      232.27      202.13     46.47 o 
   9   6   2       13.44       31.21     52.30 o 
  10   6   2       19.93      -19.28     60.26 o 
  11   6   2       63.60        4.53     86.55 o 
 -10   7   2     2367.33     2295.19    133.71 o 
  -9   7   2      715.91      731.82     68.30 o 
  -8   7   2      869.20      769.77     68.89 o 
  -7   7   2     5049.23     5283.65    235.37 o 
  -6   7   2     2210.71     2205.01    160.94 o 
  -5   7   2      526.92      617.22     58.99 o 
  -4   7   2     7056.49     6583.87    245.71 o 
  -3   7   2    40281.37    40199.29    802.89 o 
  -2   7   2    44560.99    44948.82    709.03 o 
  -1   7   2    13317.57    11489.76    265.23 o 
   0   7   2      113.48       59.37     21.46 o 
   1   7   2     3894.37     4012.58    159.88 o 
   2   7   2     4972.06     5047.58    159.23 o 
   3   7   2     1655.74     1673.28    100.27 o 
   4   7   2     4688.27     4301.42    193.92 o 
   5   7   2     5279.98     5191.79    228.88 o 
   6   7   2     6597.78     6552.72    277.35 o 
   7   7   2    15238.27    16009.95    516.86 o 
   8   7   2     8110.68     8553.54    344.37 o 
   9   7   2      352.85      375.17     57.11 o 
  10   7   2      276.98      210.16     63.99 o 
 -10   8   2     1144.34     1077.03     88.19 o 
  -9   8   2      284.44      308.32     51.75 o 
  -8   8   2      476.86      388.59     56.66 o 
  -7   8   2     1515.03     1688.21    106.59 o 
  -6   8   2      717.46      786.56     68.42 o 
  -5   8   2    10419.08     9977.87    343.38 o 
  -4   8   2    17055.26    17323.16    549.61 o 
  -3   8   2     1335.62     1147.16     78.40 o 
  -2   8   2     3384.46     3708.16    132.05 o 
  -1   8   2    21411.56    21271.47    420.62 o 
   0   8   2    13496.08    12472.95    294.50 o 
   1   8   2     1443.72     1311.61     76.24 o 
   2   8   2        0.66       26.52     17.99 o 
   3   8   2       80.44      110.57     20.31 o 
   4   8   2      269.47      479.88     52.08 o 
   5   8   2     1792.24     1763.37    109.51 o 
   6   8   2     4020.59     4003.39    181.82 o 
   7   8   2     2659.81     2830.36    151.08 o 
   8   8   2      236.60      184.18     50.07 o 
   9   8   2     4129.18     4425.73    210.58 o 
  10   8   2     3694.84     3519.87    182.07 o 
 -10   9   2     3733.62     3337.09    222.13 o 
  -9   9   2     6044.76     6488.93    283.95 o 
  -8   9   2     3013.15     2950.54    231.77 o 
  -7   9   2      160.22      229.54     81.63 o 
  -6   9   2     3184.82     3372.80    170.39 o 
  -5   9   2     7525.90     7868.45    303.69 o 
  -4   9   2     2661.54     2769.29    216.08 o 
  -3   9   2       33.52       63.45     25.57 o 
  -2   9   2      194.78      163.09     25.19 o 
  -1   9   2     1435.15     1438.83     82.85 o 
   0   9   2    14959.85    15909.75    359.47 o 
   1   9   2    13392.98    12751.62    371.79 o 
   2   9   2     3911.49     3907.31    143.57 o 
   3   9   2     2269.53     2077.25    149.49 o 
   4   9   2    21452.77    21101.46    617.27 o 
   5   9   2    23387.96    24497.97    604.94 o 
   6   9   2     6677.22     7223.22    302.87 o 
   7   9   2      284.86      413.06     55.79 o 
   8   9   2     1104.63     1055.83     92.32 o 
   9   9   2     1512.52     1402.47    107.60 o 
  10   9   2        1.17       36.98     70.03 o 
 -10  10   2      866.84      564.44    193.82 o 
  -9  10   2     1012.22      938.00     92.19 o 
  -8  10   2     8761.31     9393.87    361.59 o 
  -7  10   2    18017.54    18944.88    576.60 o 
  -6  10   2    13802.97    13652.93    452.83 o 
  -5  10   2     1326.15     1280.10     90.17 o 
  -4  10   2      662.20      689.36     65.09 o 
  -3  10   2      863.47      760.56     71.47 o 
  -2  10   2     2423.27     2109.91    116.19 o 
  -1  10   2     6896.29     6865.74    245.91 o 
   0  10   2      260.05      369.37     43.96 o 
   1  10   2     8045.42     8420.73    292.45 o 
   2  10   2    27449.25    28956.82    573.59 o 
   3  10   2    34851.79    34126.11    999.91 o 
   4  10   2    19124.29    19595.32    560.16 o 
   5  10   2        1.99       11.02     37.39 o 
   6  10   2     6113.18     6360.59    275.06 o 
   7  10   2     7103.29     8689.71    341.58 o 
   8  10   2     2801.57     2946.86    274.46 o 
   9  10   2       63.90       34.41     64.72 o 
  -9  11   2     1777.94     1670.61    159.14 o 
  -8  11   2      566.73      454.67     75.64 o 
  -7  11   2      607.19      780.10     68.57 o 
  -6  11   2     7902.08     7959.29    315.93 o 
  -5  11   2     4266.22     4680.90    231.77 o 
  -4  11   2      543.35      670.54     67.35 o 
  -3  11   2     6526.50     7038.14    269.20 o 
  -2  11   2    16704.19    16779.11    397.14 o 
  -1  11   2     5286.38     5091.00    206.73 o 
   0  11   2     2415.65     2570.98    114.77 o 
   1  11   2    12386.61    12519.69    394.70 o 
   2  11   2     7171.37     6983.39    224.99 o 
   3  11   2      552.36      568.61     55.36 o 
   4  11   2     4574.66     4589.36    210.74 o 
   5  11   2     5255.50     5713.63    252.22 o 
   6  11   2        4.89      143.96     49.42 o 
   7  11   2     2645.45     3243.14    168.22 o 
   8  11   2     4385.97     4193.84    206.35 o 
   9  11   2     2646.76     2338.44    147.94 o 
  -9  12   2       28.93       -3.74     75.56 o 
  -8  12   2       59.78       19.47     64.28 o 
  -7  12   2        3.66       11.44     50.60 o 
  -6  12   2     4806.94     4622.40    219.09 o 
  -5  12   2    19341.19    19782.43    579.93 o 
  -4  12   2    17154.76    18245.23    534.77 o 
  -3  12   2     6986.09     7177.49    277.89 o 
  -2  12   2       92.03       99.57     37.27 o 
  -1  12   2    23472.98    24760.59    534.37 o 
   0  12   2    42176.61    46699.69    843.08 o 
   1  12   2    10512.35    10805.23    363.87 o 
   2  12   2     1072.59     1005.84     73.06 o 
   3  12   2        9.76       12.19     37.55 o 
   4  12   2      385.98      503.82    119.92 o 
   5  12   2     4860.49     5205.85    249.46 o 
   6  12   2     4974.31     5352.87    245.10 o 
   7  12   2      297.61      317.07     55.31 o 
   8  12   2      985.44      776.41     78.01 o 
  -8  13   2      173.64      138.80     68.96 o 
  -7  13   2      584.96      633.45     72.27 o 
  -6  13   2     2590.94     2563.18    188.31 o 
  -5  13   2     1689.50     1621.29    185.46 o 
  -4  13   2      441.32      541.67     47.94 o 
  -3  13   2     4538.62     4977.40    218.10 o 
  -2  13   2     9473.45     9752.69    342.75 o 
  -1  13   2     3565.48     3852.90    152.47 o 
   0  13   2       22.82       89.10     32.53 o 
   1  13   2     1534.22     1615.56     93.32 o 
   2  13   2     1449.24     1500.06     98.30 o 
   3  13   2        9.91       17.43     40.68 o 
   4  13   2     1797.56     2310.79    118.76 o 
   5  13   2     1699.34     2138.21    116.73 o 
   6  13   2       11.44       14.24     52.58 o 
   7  13   2     1629.54     1555.65    111.79 o 
   8  13   2     2327.80     2015.01    143.87 o 
  -7  14   2     5403.43     5561.99    479.58 o 
  -6  14   2     2427.14     2354.47    299.51 o 
  -5  14   2      347.50      375.85     55.60 o 
  -4  14   2       82.57       35.13     76.51 o 
  -3  14   2      393.42      445.73     68.66 o 
  -2  14   2      316.84      293.61     42.19 o 
  -1  14   2      227.93      213.09     57.92 o 
   0  14   2       12.28       23.63     36.34 o 
   1  14   2     3669.23     3856.24    187.71 o 
   2  14   2    11974.94    12738.02    424.69 o 
   3  14   2    11411.24    12360.74    421.05 o 
   4  14   2     3020.63     3138.64    160.50 o 
   5  14   2        0.85       16.32     52.66 o 
   6  14   2     1268.98     1110.64     92.08 o 
   7  14   2     2285.05     1990.80    134.50 o 
  -6  15   2     1052.76      842.57    114.40 o 
  -5  15   2     1131.24      952.18     98.86 o 
  -4  15   2      456.94      527.23    201.12 o 
  -3  15   2      673.14      819.45     86.86 o 
  -2  15   2      428.12      470.39     57.95 o 
  -1  15   2      197.79      216.52     56.89 o 
   0  15   2     1276.88     1312.21    162.31 o 
   1  15   2     1365.98     1582.53     99.03 o 
   2  15   2      153.55      171.98     49.22 o 
   3  15   2      657.05      698.67     66.01 o 
   4  15   2     2149.06     2011.75    122.87 o 
   5  15   2     2492.04     2508.83    162.04 o 
   6  15   2     1437.39     1082.01     98.06 o 
  -5  16   2     1465.01     1362.05    121.40 o 
  -4  16   2     1074.69      876.94     96.89 o 
  -3  16   2      301.33      302.63     63.17 o 
  -2  16   2       22.75        3.95     63.75 o 
  -1  16   2      466.92      468.97     70.23 o 
   1  16   2      535.26      599.70     67.62 o 
   2  16   2      365.71      277.56     55.34 o 
   3  16   2      706.93      560.00     68.91 o 
   4  16   2      205.06       77.66     58.08 o 
   5  16   2      177.73       22.02     63.46 o 
  -4  17   2     1798.47     1395.30    267.04 o 
  -3  17   2     2203.17     1838.18    146.16 o 
  -2  17   2     2904.99     2715.10    190.93 o 
  -1  17   2     2963.71     2769.03    445.06 o 
   0  17   2     2507.72     2080.23    203.76 o 
   1  17   2      865.89      888.19    102.64 o 
   2  17   2        1.73       -8.59     77.26 o 
   3  17   2      701.59      499.68    139.90 o 
   0  18   2      121.23       47.87    103.45 o 
   1  18   2       21.25       96.71    111.62 o 
 -12   1   3        2.69       29.87     84.92 o 
 -11   1   3      900.20      854.64     98.77 o 
 -10   1   3     8740.23     8864.18    437.86 o 
  -9   1   3    13618.46    14438.48    596.61 o 
  -8   1   3    13525.33    13445.70    424.45 o 
  -7   1   3    11224.94    11585.52    360.59 o 
  -6   1   3       32.18       30.81     32.20 o 
  -5   1   3      404.77      379.23     40.37 o 
  -4   1   3      409.66      299.33     36.37 o 
  -2   1   3    25634.16    24767.40    393.67 o 
  -1   1   3    56640.95    58104.14    824.67 o 
   0   1   3    56951.26    55382.09    864.36 o 
   1   1   3    24033.48    22901.36    418.48 o 
   2   1   3     5714.05     4759.26    130.99 o 
   3   1   3     1302.40     1183.28     56.43 o 
   4   1   3    24748.43    22526.74    434.15 o 
   5   1   3    27048.54    25624.39    524.53 o 
   6   1   3    10310.07     9642.59    269.55 o 
   7   1   3     3833.74     3666.80    155.98 o 
   8   1   3     1259.29     1305.43     86.92 o 
   9   1   3      628.34      926.93     90.80 o 
  10   1   3      680.53      656.08     75.54 o 
  11   1   3       31.81      -29.87     81.95 o 
 -12   2   3     1391.35     1492.18    137.05 o 
 -11   2   3     2814.94     3112.95    309.38 o 
 -10   2   3      698.26      761.32    102.24 o 
  -9   2   3      554.59      702.76     82.57 o 
  -8   2   3     3012.67     3439.75    164.87 o 
  -7   2   3     8265.25     8327.83    381.85 o 
  -6   2   3     3820.13     3810.51    168.65 o 
  -5   2   3      866.30      921.70     67.96 o 
  -4   2   3     7902.49     8544.43    227.32 o 
  -3   2   3      288.73      196.97     22.19 o 
  -2   2   3     5677.69     5341.01    148.26 o 
  -1   2   3     1631.39     1367.14     58.29 o 
   0   2   3     5117.72     5177.77    142.51 o 
   1   2   3     1443.74     1508.61     56.71 o 
   2   2   3    27424.22    26557.67    437.75 o 
   3   2   3    30412.00    27903.70    481.41 o 
   4   2   3     5120.81     4755.58    152.64 o 
   5   2   3       24.39       79.74     20.38 o 
   6   2   3      899.78      843.84     50.55 o 
   7   2   3     1276.54     1475.24     94.44 o 
   8   2   3       50.82      234.31     43.59 o 
   9   2   3      805.19      758.20    135.92 o 
  10   2   3        0.11      -23.05     69.89 o 
  11   2   3      817.22      522.99    173.70 o 
 -11   3   3      889.56      702.42    115.84 o 
 -10   3   3       49.50       99.23     62.35 o 
  -9   3   3        1.89       54.26     44.52 o 
  -8   3   3      718.91     1080.75    110.71 o 
  -7   3   3     4299.24     4708.27    203.77 o 
  -6   3   3    13719.47    13626.11    396.41 o 
  -5   3   3    12685.59    13743.94    347.38 o 
  -4   3   3     4428.30     4246.19    168.51 o 
   0   3   3     5034.75     5584.27    159.14 o 
   1   3   3     5959.55     5819.19    134.96 o 
   2   3   3     2994.86     2649.22     88.11 o 
   3   3   3     4759.35     4595.82    142.34 o 
   4   3   3    11160.16    10028.88    250.99 o 
   5   3   3       35.44       99.00     24.96 o 
   6   3   3     1215.67     1272.39     81.70 o 
   7   3   3    16642.46    17282.94    518.69 o 
   8   3   3    18088.64    18889.48    567.43 o 
   9   3   3     6131.65     6111.55    260.12 o 
  10   3   3        1.37        3.87     70.98 o 
  11   3   3     1396.58     1124.92    183.32 o 
 -11   4   3      337.72      218.53     73.37 o 
 -10   4   3      233.33      199.52     62.29 o 
  -9   4   3      971.45     1178.17     87.53 o 
  -8   4   3      865.92     1114.20    149.73 o 
  -7   4   3       19.56       94.48     31.62 o 
  -6   4   3    14691.13    14491.49    390.14 o 
  -5   4   3    53241.67    53780.23    932.48 o 
  -4   4   3    98109.73    98268.26   1459.48 o 
  -3   4   3     8091.29     7123.32    217.62 o 
  -2   4   3      705.47      680.49     46.93 o 
  -1   4   3    32638.53    30399.08    465.74 o 
   0   4   3    32315.54    31960.41    488.85 o 
   1   4   3    49422.70    50738.33    785.44 o 
   2   4   3     3539.69     3074.10     99.71 o 
   3   4   3      593.36      558.51     37.51 o 
   4   4   3    13039.74    12405.60    295.62 o 
   5   4   3    27904.59    27878.43    538.90 o 
   6   4   3    19319.52    18473.26    631.97 o 
   7   4   3     2305.31     2574.38    174.24 o 
   8   4   3     3790.35     3960.26    190.07 o 
   9   4   3    12063.52    13548.54    465.41 o 
  10   4   3     8757.91     9149.33    462.98 o 
  11   4   3     3406.43     3151.55    218.07 o 
 -11   5   3      235.08      296.38     74.46 o 
 -10   5   3     4425.96     4728.29    265.27 o 
  -9   5   3    10643.62    11531.57    405.65 o 
  -8   5   3     1280.45     1502.64     88.55 o 
  -7   5   3     3446.20     3499.81    157.30 o 
  -6   5   3     7271.29     6946.77    246.17 o 
  -5   5   3     3556.24     3393.95    146.60 o 
  -4   5   3     1319.80     1387.34     83.24 o 
  -3   5   3    13903.17    14154.64    356.94 o 
  -2   5   3    18671.37    17827.47    325.34 o 
  -1   5   3      232.06      198.56     26.31 o 
   0   5   3    27533.08    26603.80    441.29 o 
   1   5   3    61948.99    60782.37    822.73 o 
   2   5   3    10385.05     9058.09    209.78 o 
   3   5   3     9865.42    10275.35    242.14 o 
   4   5   3    19569.38    19235.97    405.21 o 
   5   5   3    10659.69    11175.44    529.36 o 
   6   5   3     1838.97     2017.60    120.27 o 
   7   5   3     8132.14     8422.37    332.22 o 
   8   5   3     6341.46     6609.22    279.41 o 
   9   5   3      393.65      487.44     60.10 o 
  10   5   3      345.53      186.17     62.21 o 
  11   5   3     1870.15     1766.69    169.94 o 
 -11   6   3     8946.98     9372.81    471.79 o 
 -10   6   3     3767.16     3198.30    162.37 o 
  -9   6   3      283.38      289.14     47.05 o 
  -8   6   3    20744.47    22312.62    631.68 o 
  -7   6   3    25695.89    26509.63    685.17 o 
  -6   6   3     5621.00     5518.49    214.14 o 
  -5   6   3      390.39      387.13     66.28 o 
  -4   6   3        4.27       21.82     21.61 o 
  -3   6   3     3088.02     3242.36    141.30 o 
  -2   6   3    27469.66    26296.73    532.57 o 
   0   6   3       22.04       31.14     21.29 o 
   1   6   3    59629.86    59983.96    882.14 o 
   2   6   3   167316.94   171529.44   2094.02 o 
   3   6   3    63335.54    59507.56    867.45 o 
   4   6   3    11396.79    10701.64    345.59 o 
   5   6   3       31.84       54.99     29.03 o 
   6   6   3     9166.99     9098.93    344.35 o 
   7   6   3     6653.68     6839.19    289.16 o 
   8   6   3      325.57      441.30     49.19 o 
   9   6   3       40.11      -14.66     54.31 o 
  10   6   3       15.63      -40.77     63.40 o 
 -11   7   3      365.41      303.13    106.22 o 
 -10   7   3     4486.31     4894.04    226.36 o 
  -9   7   3     4429.05     5065.60    229.13 o 
  -8   7   3      396.24      570.68     60.86 o 
  -7   7   3      980.98     1127.51    128.59 o 
  -6   7   3     7952.70     7893.40    277.40 o 
  -5   7   3     4211.89     4073.97    185.11 o 
  -4   7   3      226.95      236.56     32.77 o 
  -3   7   3     6196.43     5555.97    208.77 o 
  -2   7   3     6139.50     6001.11    171.17 o 
  -1   7   3      330.49      424.70     37.73 o 
   0   7   3    17633.27    16779.62    400.53 o 
   1   7   3    40159.80    40435.81    629.48 o 
   2   7   3    14738.37    14405.90    322.04 o 
   3   7   3      516.85      438.83     35.02 o 
   4   7   3     8650.59     9040.25    314.30 o 
   5   7   3     9620.08    10428.17    335.35 o 
   6   7   3      455.98      567.76     71.79 o 
   7   7   3     2405.20     2994.91    188.26 o 
   8   7   3     2852.25     3449.12    172.73 o 
   9   7   3      262.35      163.05     56.35 o 
  10   7   3      453.33      297.99     66.24 o 
 -10   8   3       74.96       42.99     58.98 o 
  -9   8   3      332.87      387.46     51.76 o 
  -8   8   3       14.58       -1.58     45.24 o 
  -7   8   3      109.15      115.96     43.43 o 
  -6   8   3     3392.55     3613.75    175.62 o 
  -5   8   3    28595.18    28936.93    692.78 o 
  -4   8   3    34086.89    33769.57    746.99 o 
  -3   8   3     7676.89     6172.87    230.46 o 
  -2   8   3      173.55      172.77     26.46 o 
  -1   8   3     6606.20     6574.32    192.96 o 
   0   8   3    29954.66    30175.70    546.94 o 
   1   8   3    10519.14     9897.09    258.07 o 
   2   8   3     1628.92     1729.59     80.56 o 
   3   8   3     2332.72     2345.93    128.60 o 
   4   8   3     7367.77     7729.83    297.58 o 
   5   8   3     9753.06    10599.43    345.51 o 
   6   8   3     5137.35     5439.49    246.11 o 
   7   8   3      936.00      613.78     76.37 o 
   8   8   3      458.34      551.57     59.98 o 
   9   8   3     7809.46     8448.00    336.95 o 
  10   8   3     7861.06     7534.59    329.38 o 
 -10   9   3      159.69       69.08     62.46 o 
  -9   9   3      486.17      469.24     56.91 o 
  -8   9   3     1339.10     1290.34     92.76 o 
  -7   9   3     2208.49     2659.16    139.05 o 
  -6   9   3     5274.16     5524.73    239.67 o 
  -5   9   3     4448.31     4462.94    203.47 o 
  -4   9   3     2069.31     2102.33    115.72 o 
  -3   9   3     9117.11     8720.84    295.00 o 
  -2   9   3    10782.84    10603.11    272.25 o 
  -1   9   3    10539.56    10178.38    314.12 o 
   0   9   3     1602.44     1460.50     88.41 o 
   1   9   3     1042.07     1216.14     61.75 o 
   2   9   3     1366.14     1406.75     72.16 o 
   3   9   3      914.77      899.95     54.53 o 
   4   9   3       97.03      194.99     57.36 o 
   5   9   3      389.76      542.01     93.11 o 
   6   9   3     1044.60     1228.33    191.53 o 
   7   9   3     4203.72     4472.13    209.74 o 
   8   9   3     7546.88     8168.89    338.14 o 
   9   9   3     2736.19     2296.03    135.32 o 
  10   9   3       29.75       -2.06     72.24 o 
 -10  10   3      129.92       66.15     86.36 o 
  -9  10   3      113.32       32.46     58.12 o 
  -8  10   3      853.23     1077.29    116.87 o 
  -7  10   3     1306.70     1529.14    183.08 o 
  -6  10   3      993.48     1237.37     83.21 o 
  -5  10   3        6.43       38.86     34.36 o 
  -4  10   3      611.71      685.80     63.85 o 
  -3  10   3      522.35      480.61     46.03 o 
  -2  10   3     1280.28     1347.10     69.37 o 
  -1  10   3      121.17      139.77     25.72 o 
   0  10   3      288.89      381.08     34.08 o 
   1  10   3      614.39      711.22     46.04 o 
   2  10   3     7180.84     7697.77    232.64 o 
   3  10   3     7210.19     7659.10    287.67 o 
   4  10   3     2214.35     2622.95    140.54 o 
   5  10   3      230.89      239.23     39.26 o 
   6  10   3       10.30       23.02     43.25 o 
   7  10   3       74.29      106.16     51.27 o 
   8  10   3        2.48      107.86     58.64 o 
   9  10   3        0.82      -27.63     67.22 o 
  -9  11   3     3619.48     3048.36    205.26 o 
  -8  11   3     3156.39     2696.98    201.08 o 
  -7  11   3     3608.76     4068.78    285.20 o 
  -6  11   3     1089.39     1016.98     80.78 o 
  -5  11   3       31.11       64.60     37.49 o 
  -4  11   3      932.50      866.62    103.58 o 
  -3  11   3     2324.94     2320.29    125.44 o 
  -2  11   3    12823.70    14131.17    354.47 o 
  -1  11   3    19269.27    19941.02    522.47 o 
   0  11   3    15092.10    15892.41    386.00 o 
   1  11   3     5477.45     5623.72    196.79 o 
   2  11   3     1373.01     1430.65     77.53 o 
   3  11   3      185.69      207.69     35.64 o 
   4  11   3     1238.23     1463.25     87.97 o 
   5  11   3     4002.14     4396.52    209.75 o 
   6  11   3     5022.57     5048.26    231.92 o 
   7  11   3     2717.27     3048.84    158.53 o 
   8  11   3     1437.49     1720.27    117.99 o 
   9  11   3     1050.72      931.18     95.67 o 
  -9  12   3       19.83       79.18     73.72 o 
  -8  12   3        2.34      -33.56     64.53 o 
  -7  12   3       63.87       78.44     86.61 o 
  -6  12   3       37.38       88.23     65.92 o 
  -5  12   3      152.67      282.05     88.05 o 
  -3  12   3      342.62      335.25     37.94 o 
  -2  12   3      110.72      145.27     34.33 o 
  -1  12   3     1906.39     2059.92     94.40 o 
   0  12   3       37.03      123.51     34.04 o 
   1  12   3     1347.83     1455.45     77.32 o 
   2  12   3      135.31      104.38     30.54 o 
   3  12   3      548.90      555.66     51.98 o 
   4  12   3      100.41      122.49     41.16 o 
   5  12   3      728.12      833.91     68.67 o 
   6  12   3     1509.75     1756.49    101.72 o 
   7  12   3      488.84      415.57     64.40 o 
   8  12   3        1.39       38.07     66.78 o 
  -8  13   3     3759.32     2889.68    500.63 o 
  -7  13   3      931.84      795.78     93.89 o 
  -6  13   3       39.53       41.39     54.87 o 
  -5  13   3      691.38      582.87     86.97 o 
  -4  13   3      656.91      669.94     76.34 o 
  -3  13   3      157.13      147.29     46.03 o 
  -2  13   3      385.74      559.45     99.21 o 
  -1  13   3     4713.31     4839.58    178.60 o 
   0  13   3    15719.78    17329.19    502.96 o 
   1  13   3     9513.24    10831.03    315.58 o 
   2  13   3      988.50     1112.84     82.45 o 
   3  13   3      631.20      658.38     64.27 o 
   4  13   3     5115.63     5273.84    238.18 o 
   5  13   3     7378.43     7788.54    316.27 o 
   6  13   3     3728.80     3779.93    195.82 o 
   7  13   3      909.41      933.71     91.87 o 
  -7  14   3     2307.36     1906.65    147.00 o 
  -6  14   3      994.64      903.50    104.03 o 
  -5  14   3        6.12        3.58     55.86 o 
  -4  14   3      681.12      615.29    111.62 o 
  -3  14   3       37.82       48.27     72.41 o 
  -2  14   3     2092.73     2422.58    162.24 o 
  -1  14   3     2251.67     2332.03    154.62 o 
   0  14   3      663.78      762.70     70.42 o 
   1  14   3      885.62      970.69    109.33 o 
   2  14   3     8469.08     9514.54    347.40 o 
   3  14   3     7115.37     7871.50    310.80 o 
   4  14   3     1402.03     1492.52    106.94 o 
   5  14   3       22.65       15.62     54.90 o 
   6  14   3     1005.62      730.40     83.69 o 
   7  14   3      656.92      451.36     69.84 o 
  -6  15   3     3489.46     3286.67    227.35 o 
  -5  15   3     2290.16     1849.87    144.50 o 
  -4  15   3      152.32      135.67     57.79 o 
  -3  15   3     8293.60     8571.80    418.44 o 
  -2  15   3     6149.24     6976.57    359.77 o 
  -1  15   3     1045.10     1108.97    103.66 o 
   0  15   3        0.33       -6.94     59.29 o 
   1  15   3     1012.16     1124.30    100.61 o 
   2  15   3      258.63      281.65     72.96 o 
   3  15   3      572.29      469.04     53.01 o 
   4  15   3     1012.63      917.81    122.89 o 
   5  15   3      400.16      200.09     60.02 o 
   6  15   3      453.59      252.03     65.85 o 
  -5  16   3     8924.28     8966.33    462.09 o 
  -4  16   3    13073.29    13261.85    766.70 o 
  -3  16   3     4038.79     3841.39    231.37 o 
  -2  16   3      322.83      290.81     64.55 o 
  -1  16   3     3742.32     3880.19    312.27 o 
   0  16   3     4625.82     3869.94    786.55 o 
   1  16   3     1477.01     1359.27    123.69 o 
   2  16   3        5.66      -32.82     71.43 o 
   3  16   3        0.15       25.34     73.83 o 
   4  16   3      914.36      583.00    127.74 o 
   5  16   3     2825.68     2150.89    178.72 o 
  -4  17   3      169.85       50.76     74.76 o 
  -3  17   3     1370.15      921.94    105.07 o 
  -2  17   3      696.95      655.88     88.27 o 
  -1  17   3       92.57       69.04    102.00 o 
   0  17   3     2596.71     2452.40    227.34 o 
   1  17   3     5196.76     5028.39    281.65 o 
   2  17   3     1118.18      912.15     94.94 o 
   0  18   3        8.16      -35.85    104.89 o 
 -12   0   4       23.61      -20.21    118.85 o 
 -11   0   4        2.41       36.81    105.85 o 
 -10   0   4     2418.85     2574.84    223.25 o 
  -9   0   4     8012.35     9138.62    616.35 o 
  -8   0   4     8815.18     9278.15    603.59 o 
  -7   0   4     7055.33     7466.52    302.64 o 
  -6   0   4    23326.48    23913.31    642.40 o 
  -5   0   4    94008.91    98461.36   1894.57 o 
  -4   0   4    49540.33    46268.77   1409.51 o 
  -3   0   4    21084.21    21014.08    447.89 o 
  -2   0   4    13633.38    13689.28    649.87 o 
  -1   0   4    20109.12    17712.37    388.53 o 
   1   0   4      397.88      349.36     50.28 o 
   2   0   4       31.80       33.63     14.12 o 
   3   0   4      130.62       65.89     19.49 o 
   4   0   4    40095.82    42072.55    994.25 o 
   5   0   4    74677.27    76364.43   1643.15 o 
   6   0   4    22142.15    22166.08    684.29 o 
   7   0   4     1161.89     1020.11     86.73 o 
   8   0   4     1073.13     1514.41    173.21 o 
   9   0   4    16378.05    18061.19   1034.94 o 
  10   0   4    10845.63    11739.44    794.37 o 
  11   0   4     1580.98     1520.18    196.55 o 
 -12   1   4      507.57      257.39     86.81 o 
 -11   1   4      508.23      461.00    118.36 o 
 -10   1   4     2747.57     2498.42    289.52 o 
  -9   1   4     1271.46     1543.18    106.76 o 
  -8   1   4      174.82      158.96     84.02 o 
  -7   1   4    13954.74    14471.62    416.39 o 
  -6   1   4    29139.53    29818.98    650.69 o 
  -5   1   4    12370.15    12457.74    272.23 o 
  -4   1   4    10793.64    10752.27    229.34 o 
  -3   1   4    20961.72    19616.72    342.75 o 
  -2   1   4   102921.34   102705.20   1170.13 o 
  -1   1   4      863.03      705.26     40.21 o 
   0   1   4    13880.10    11833.88    211.08 o 
   1   1   4       58.08       87.79     14.93 o 
   2   1   4     2810.23     2430.88     90.24 o 
   3   1   4     5174.13     4393.23    139.90 o 
   4   1   4    35284.67    33147.79    587.66 o 
   5   1   4     7561.50     7699.38    228.34 o 
   6   1   4      172.12      157.17     24.61 o 
   7   1   4     8398.90     8474.18    259.56 o 
   8   1   4     7694.09     7626.86    306.24 o 
   9   1   4      552.61      798.27    102.72 o 
  10   1   4     1528.69     1542.55    171.04 o 
  11   1   4     2529.33     1974.38    244.66 o 
 -12   2   4     7161.75     6667.24    364.25 o 
 -11   2   4     8565.96    10034.68    482.78 o 
 -10   2   4     1854.46     2038.33    146.34 o 
  -9   2   4       26.45      -47.15     53.28 o 
  -8   2   4     4907.65     4992.89    216.01 o 
  -7   2   4    11683.95    11166.36    511.70 o 
  -6   2   4     5852.56     5560.74    212.77 o 
  -5   2   4       80.88      100.99     20.23 o 
  -4   2   4       36.33       47.89     19.51 o 
  -3   2   4    12338.03    11473.26    253.98 o 
  -2   2   4    76067.77    73605.95    973.08 o 
   0   2   4     1434.93     1201.99     71.78 o 
   1   2   4    11300.51    10221.33    209.37 o 
   2   2   4    55452.07    50871.20    749.08 o 
   3   2   4    74732.09    71805.27   1036.25 o 
   4   2   4    13451.82    12504.71    298.41 o 
   5   2   4      164.60      230.62     25.06 o 
   6   2   4     1646.00     1692.91    125.18 o 
   7   2   4      281.53      345.73     42.11 o 
   8   2   4        3.07      -10.83     42.21 o 
   9   2   4     1169.28     1153.82    266.31 o 
  10   2   4        9.13      -36.79     72.12 o 
  11   2   4     1682.75     1061.16    167.68 o 
 -12   3   4      109.79       94.20     83.98 o 
 -11   3   4      919.69      904.71     97.27 o 
 -10   3   4     6429.91     7173.28    369.90 o 
  -9   3   4     8947.67     8867.53    335.57 o 
  -8   3   4     3357.75     3472.40    166.93 o 
  -7   3   4       70.89      126.25     36.22 o 
  -6   3   4      565.34      760.09     66.22 o 
  -5   3   4       83.92       51.11     34.65 o 
  -4   3   4     2016.38     2065.75     90.58 o 
  -3   3   4     5822.15     5301.35    169.21 o 
  -2   3   4       86.19       65.04     11.49 o 
  -1   3   4     1244.63     1201.21     97.30 o 
   0   3   4    33601.66    29239.28    540.44 o 
   1   3   4    45331.12    43768.82    641.99 o 
   2   3   4    29144.87    27477.94    443.66 o 
   3   3   4    11657.32    11568.77    271.28 o 
   4   3   4    26004.11    24072.06    473.01 o 
   5   3   4     8411.21     8198.56    239.94 o 
   6   3   4     1560.71     1394.01     93.57 o 
   7   3   4      784.16      917.96     68.67 o 
   8   3   4        2.92      110.80     54.34 o 
   9   3   4     1293.05     1511.76    129.34 o 
  10   3   4     4111.70     3800.08    254.14 o 
  11   3   4     2985.14     2407.65    258.61 o 
 -11   4   4        0.73        4.51     73.62 o 
 -10   4   4      318.09      327.55     62.48 o 
  -9   4   4     2246.66     2397.14    167.20 o 
  -8   4   4     3316.04     3461.75    239.49 o 
  -7   4   4      261.17      251.36     53.35 o 
  -6   4   4     2563.05     2700.92    122.17 o 
  -5   4   4    14887.13    15285.22    376.96 o 
  -4   4   4    24302.52    25115.32    544.57 o 
  -3   4   4     1394.67     1163.30     63.75 o 
  -2   4   4     5609.16     5778.33    142.38 o 
  -1   4   4      122.21       77.13     16.14 o 
   0   4   4      329.43      282.94     40.00 o 
   1   4   4      604.35      598.17     66.70 o 
   2   4   4     7651.17     8213.79    203.43 o 
   3   4   4      555.40      797.62     46.83 o 
   4   4   4     7331.74     6322.21    193.68 o 
   5   4   4    11902.94    11644.66    303.61 o 
   6   4   4     4417.99     4165.58    196.69 o 
   7   4   4     1132.61     1320.38    165.60 o 
   8   4   4      156.71      337.53     53.58 o 
   9   4   4     1459.67     1721.78    101.65 o 
  10   4   4     1190.88     1168.63    164.20 o 
  11   4   4      223.09      154.67     87.59 o 
 -11   5   4      244.86      128.24     73.04 o 
 -10   5   4     1194.83     1233.28    101.90 o 
  -9   5   4     4068.06     4244.95    195.01 o 
  -8   5   4    15094.22    15668.63    486.29 o 
  -7   5   4    12437.22    12302.29    462.34 o 
  -6   5   4     6083.16     6225.98    244.22 o 
  -5   5   4     4076.35     4466.61    185.28 o 
  -4   5   4      625.98      658.91     45.15 o 
  -3   5   4    19770.65    20412.15    473.06 o 
  -2   5   4    30542.96    29882.48    483.61 o 
  -1   5   4    22673.76    21510.63    454.84 o 
   0   5   4    29524.86    29141.04    478.63 o 
   1   5   4    23799.48    23599.12    478.57 o 
   2   5   4    10712.50    10544.75    237.85 o 
   3   5   4     5575.82     5741.73    187.14 o 
   4   5   4       43.15       45.00     28.20 o 
   5   5   4     2958.78     2790.90    201.85 o 
   6   5   4     7920.86     7846.21    310.72 o 
   7   5   4    19005.01    21040.63    613.24 o 
   8   5   4     8167.51     8364.19    334.65 o 
   9   5   4     1421.42     1241.20     83.51 o 
  10   5   4      228.46      149.47     62.64 o 
 -11   6   4       37.79       91.38     74.82 o 
 -10   6   4       42.20       79.29     54.70 o 
  -9   6   4      237.68      217.88     47.12 o 
  -8   6   4     1136.60     1418.33     90.40 o 
  -6   6   4      235.59      270.05     55.73 o 
  -5   6   4        4.89       51.66     25.61 o 
  -4   6   4      568.47      713.83     55.02 o 
  -3   6   4      505.35      682.24     45.40 o 
  -2   6   4     3847.04     3885.41    121.29 o 
  -1   6   4       77.40      112.64     47.15 o 
   0   6   4      887.37     1037.56     52.16 o 
   1   6   4     2815.02     3027.14    103.84 o 
   3   6   4      688.64      640.62     55.56 o 
   4   6   4      273.74      304.83     74.40 o 
   5   6   4      150.01      183.16     36.35 o 
   6   6   4     1306.04     1400.75     93.13 o 
   7   6   4      198.72      305.44     47.73 o 
   8   6   4     1074.64     1140.57     87.34 o 
   9   6   4      341.95      374.88     69.45 o 
  10   6   4        5.80      -34.79     65.08 o 
 -11   7   4      196.36      125.49     77.96 o 
 -10   7   4      118.43      196.31     56.85 o 
  -9   7   4      673.16      593.58     59.41 o 
  -8   7   4     9560.24    10384.51    460.71 o 
  -7   7   4    23691.13    23495.29    590.36 o 
  -6   7   4    11085.87    11001.00    342.37 o 
  -5   7   4     5878.29     6048.08    277.62 o 
  -4   7   4      816.84      878.78     62.37 o 
  -3   7   4    19962.25    19119.72    464.27 o 
  -2   7   4    34356.20    33515.70    670.75 o 
  -1   7   4     9582.82     9412.65    233.01 o 
   0   7   4    10099.46    10157.82    248.73 o 
   1   7   4     3595.82     3672.19    128.99 o 
   2   7   4     4851.86     4919.01    153.65 o 
   3   7   4     3667.10     3624.73    166.95 o 
   4   7   4     1671.89     1479.09     91.81 o 
   5   7   4      699.76      737.05     64.09 o 
   6   7   4    10708.54    10410.71    382.46 o 
   7   7   4    20612.85    21208.47    635.61 o 
   8   7   4     8332.77     9407.63    372.87 o 
   9   7   4     1277.34     1317.28     90.47 o 
  10   7   4       40.44       -5.22     68.05 o 
 -10   8   4        0.83       48.65     59.17 o 
  -9   8   4     1686.74     1869.60    123.35 o 
  -8   8   4     3423.91     3198.75    164.69 o 
  -7   8   4     1393.21     1449.36     92.06 o 
  -6   8   4     2524.85     2775.28    142.55 o 
  -5   8   4    15612.19    16032.08    601.25 o 
  -4   8   4    14686.49    15128.45    425.99 o 
  -3   8   4     2077.39     1902.38    104.10 o 
  -2   8   4        6.50       11.89     17.96 o 
  -1   8   4     3487.37     3486.43    127.34 o 
   0   8   4      930.32      895.05     50.81 o 
   1   8   4       29.72       23.23     18.04 o 
   2   8   4     3976.26     4326.57    147.86 o 
   3   8   4     2077.12     2134.65    143.15 o 
   4   8   4     5860.59     5788.05    242.25 o 
   5   8   4    11560.26    11718.08    371.96 o 
   6   8   4     5961.18     5976.40    259.28 o 
   7   8   4     1041.48     1024.43     93.98 o 
   8   8   4      159.56      203.98     69.11 o 
   9   8   4     2310.75     2591.91    149.81 o 
  10   8   4     1769.50     1252.61    115.53 o 
 -10   9   4     4777.32     4816.04    309.79 o 
  -9   9   4     5748.02     5040.13    430.34 o 
  -8   9   4     2988.29     2761.12    141.87 o 
  -7   9   4      158.49      176.86     41.52 o 
  -6   9   4      696.48      919.56     80.04 o 
  -5   9   4      299.55      477.05     78.64 o 
  -4   9   4      958.51      888.41     71.38 o 
  -3   9   4     1498.66     1376.51     86.02 o 
  -2   9   4      297.07      267.28     29.96 o 
  -1   9   4     4712.95     4552.43    186.91 o 
   0   9   4    20342.92    20376.07    430.59 o 
   1   9   4    22321.41    21965.33    460.09 o 
   2   9   4     7874.68     8404.25    243.55 o 
   3   9   4     1090.79     1076.39     64.08 o 
   4   9   4    12974.88    13694.42    440.98 o 
   5   9   4     7509.08     7595.94    286.52 o 
   6   9   4     1456.75     1561.08     94.66 o 
   7   9   4       49.39      210.47     48.70 o 
   8   9   4      155.11      179.91     56.91 o 
   9   9   4      682.52      469.14     68.33 o 
 -10  10   4      823.57      525.73    105.13 o 
  -9  10   4      223.36       81.87     66.26 o 
  -8  10   4     3789.10     3732.72    235.95 o 
  -7  10   4     6672.24     6414.35    270.36 o 
  -6  10   4     2487.67     2603.76    141.69 o 
  -5  10   4       40.28       14.63     34.54 o 
  -4  10   4      363.01      331.16     35.51 o 
  -3  10   4     4491.84     4536.70    195.57 o 
  -2  10   4    19307.85    19177.64    661.26 o 
  -1  10   4    17332.67    17256.20    465.70 o 
   0  10   4     2410.27     2444.23    108.23 o 
   1  10   4     7283.22     6896.54    218.89 o 
   2  10   4    27195.22    27428.83    556.48 o 
   3  10   4    27768.36    27907.04    636.08 o 
   4  10   4     9258.05     9597.29    349.61 o 
   5  10   4      120.20      142.97     40.39 o 
   6  10   4      277.05      347.20     45.99 o 
   7  10   4      283.03      337.63     53.37 o 
   8  10   4       80.70       33.89     60.26 o 
   9  10   4     1047.20      876.21     99.35 o 
  -9  11   4     1064.18      685.30    206.54 o 
  -8  11   4       58.46       51.56     59.13 o 
  -7  11   4     5238.72     5609.60    323.15 o 
  -6  11   4     9642.19     9911.95    477.11 o 
  -5  11   4      820.69      851.32    100.19 o 
  -4  11   4     1080.20      964.61    150.58 o 
  -3  11   4     9043.03     9222.01    316.93 o 
  -2  11   4    12242.20    13080.33    334.29 o 
  -1  11   4     1398.39     1586.85     97.28 o 
   0  11   4     5957.48     6419.72    210.36 o 
   1  11   4     3727.40     3828.06    150.85 o 
   2  11   4        7.43        6.77     27.90 o 
   3  11   4     4650.85     4910.33    214.60 o 
   4  11   4     6979.19     7175.59    289.19 o 
   5  11   4      971.14      990.00    137.51 o 
   6  11   4     1127.57     1343.52     89.11 o 
   7  11   4     3248.73     3286.87    168.80 o 
   8  11   4     4263.03     4700.70    227.28 o 
  -9  12   4     2709.24     2293.09    181.37 o 
  -8  12   4     3021.46     2786.76    239.85 o 
  -7  12   4      331.68      341.05     56.84 o 
  -6  12   4     5916.82     5563.55    322.23 o 
  -5  12   4    20596.21    21137.87    771.69 o 
  -4  12   4    20004.05    20446.41    741.77 o 
  -3  12   4     8005.31     8376.34    396.12 o 
  -2  12   4      123.00      135.07     38.30 o 
  -1  12   4     4994.91     5133.30    194.03 o 
   0  12   4     1864.70     2162.91    147.82 o 
   1  12   4       91.03       86.25     30.44 o 
   2  12   4        5.91       34.10     31.00 o 
   3  12   4      355.37      292.37     39.14 o 
   4  12   4     6783.40     6906.11    282.32 o 
   5  12   4    16910.03    17936.53    562.72 o 
   6  12   4     7905.41     8386.70    334.69 o 
   7  12   4      946.33      953.82    104.86 o 
   8  12   4      726.70      671.25     94.65 o 
  -8  13   4      274.04      177.17     66.25 o 
  -7  13   4     2830.19     2441.89    185.97 o 
  -6  13   4     2603.46     2596.07    430.50 o 
  -5  13   4      826.17      889.64     93.72 o 
  -4  13   4     1076.79     1074.02     99.74 o 
  -3  13   4    10182.73    10225.61    464.89 o 
  -2  13   4     9778.05    10354.10    454.20 o 
  -1  13   4       11.72       22.13     46.87 o 
   0  13   4     2128.63     2227.75    104.34 o 
   1  13   4     1062.22     1219.33     69.32 o 
   2  13   4        0.07       -3.31     39.92 o 
   3  13   4     2008.85     2204.67    122.17 o 
   4  13   4     4056.35     4227.58    193.23 o 
   5  13   4     1523.49     1662.64     97.11 o 
   6  13   4       31.22       17.12     57.92 o 
   7  13   4     2385.50     2476.46    154.40 o 
  -7  14   4     1500.11      993.52    109.71 o 
  -6  14   4      470.38      241.81     62.58 o 
  -5  14   4      296.40      147.11     54.99 o 
  -4  14   4      720.88      464.67    131.47 o 
  -3  14   4     4469.43     4701.49    272.71 o 
  -2  14   4     7088.41     7463.61    367.44 o 
  -1  14   4     3571.99     4367.83    375.53 o 
   0  14   4      402.38      440.29     57.77 o 
   1  14   4     1038.44     1119.33    141.14 o 
   2  14   4    10437.92    11639.46    678.48 o 
   3  14   4     9577.77    10486.33    378.65 o 
   4  14   4     1694.73     1830.00    117.19 o 
   5  14   4        4.41        4.48     56.28 o 
   6  14   4       13.58        2.25     62.70 o 
   7  14   4       27.68       -0.03     70.05 o 
  -6  15   4       13.91       22.57     66.08 o 
  -5  15   4      221.61      109.37     60.23 o 
  -4  15   4      711.24      552.55     74.11 o 
  -3  15   4      371.08      358.19     57.79 o 
  -2  15   4      101.53      169.56     57.31 o 
   0  15   4     5118.08     5687.82    295.72 o 
   1  15   4     4854.52     5020.54    276.43 o 
   2  15   4     3074.99     3198.61    217.96 o 
   3  15   4        5.19       59.61     69.21 o 
   4  15   4     1373.55     1032.07    119.21 o 
   5  15   4     1154.80      849.82    114.46 o 
   6  15   4      417.48      199.69    111.99 o 
  -5  16   4      784.26      813.70     96.39 o 
  -4  16   4      629.13      621.68     70.72 o 
  -3  16   4      118.51       77.81     64.80 o 
  -2  16   4       43.74        2.64     93.10 o 
  -1  16   4       12.73       44.98     65.72 o 
   0  16   4        6.83       22.95     67.84 o 
   1  16   4       50.56       29.06     69.01 o 
   2  16   4      145.48       88.67     73.54 o 
   3  16   4      264.03      295.16     75.79 o 
   4  16   4      404.03      222.49    108.14 o 
  -4  17   4      130.12       36.86     74.64 o 
  -3  17   4      271.50      260.18     73.06 o 
  -2  17   4     1292.29     1057.31    154.21 o 
  -1  17   4     3897.37     3364.70    231.58 o 
   0  17   4     5104.50     4895.65    392.61 o 
   1  17   4     3228.30     3180.63    287.84 o 
   2  17   4      848.48      929.74    162.15 o 
   3  17   4       64.74       86.41     83.37 o 
 -12   1   5      775.67      679.35     89.32 o 
 -11   1   5       95.21      158.24     74.74 o 
 -10   1   5     4846.65     5279.33    482.71 o 
  -9   1   5     5933.09     6218.71    325.37 o 
  -8   1   5     6082.29     6585.12    329.64 o 
  -7   1   5     5564.24     5757.86    221.41 o 
  -6   1   5     9657.71     9924.01    246.72 o 
  -5   1   5    12770.71    12114.39    288.38 o 
  -4   1   5     1427.23     1217.13     49.83 o 
  -3   1   5     2578.35     1990.33    100.99 o 
  -2   1   5       17.02      104.96     27.89 o 
  -1   1   5    16278.12    15870.03    516.14 o 
   0   1   5   101729.39    96217.87   1243.75 o 
   3   1   5     6509.63     5448.44    167.51 o 
   4   1   5      293.11      250.49     35.55 o 
   5   1   5     4631.10     4900.34    171.65 o 
   6   1   5      827.81      898.66     55.81 o 
   7   1   5     1817.19     1976.43    112.64 o 
   8   1   5     1963.28     2068.98    165.50 o 
   9   1   5     7290.19     7541.81    399.92 o 
  10   1   5     3399.85     3142.84    303.12 o 
  11   1   5      574.46      386.74    143.14 o 
 -12   2   5     1679.23     1674.02    155.05 o 
 -11   2   5     2197.63     2491.94    161.18 o 
 -10   2   5      304.88      571.09    111.50 o 
  -9   2   5       83.12      114.31     53.04 o 
  -8   2   5     1735.09     2193.79    154.95 o 
  -7   2   5      403.13      381.43     38.39 o 
  -6   2   5      961.46     1082.09     68.25 o 
  -5   2   5     4349.80     4530.17    169.78 o 
  -4   2   5     8233.89     8511.39    264.80 o 
  -3   2   5    28696.82    28028.67    426.82 o 
  -2   2   5    28343.18    25312.22    542.48 o 
  -1   2   5     3445.22     2745.10    120.63 o 
   0   2   5    21711.46    21295.35    534.31 o 
   2   2   5     4604.41     3121.95    108.47 o 
   3   2   5    20668.49    20489.42    408.69 o 
   4   2   5     7563.98     7343.26    216.81 o 
   5   2   5      154.05      171.80     23.41 o 
   6   2   5      107.28       97.34     26.44 o 
   7   2   5     1590.44     1598.54    151.55 o 
   8   2   5     2934.71     3301.14    168.58 o 
   9   2   5     1313.62     1178.44    101.35 o 
  10   2   5        1.93      -36.72     74.09 o 
  11   2   5      814.81      574.85     84.18 o 
 -12   3   5       26.86      -10.99     84.79 o 
 -11   3   5      604.96      571.11     85.19 o 
 -10   3   5     1555.27     1730.15    113.28 o 
  -9   3   5      150.57      174.65    104.44 o 
  -8   3   5     3260.47     3231.28    156.73 o 
  -7   3   5    18020.57    18295.64    465.10 o 
  -6   3   5    33881.21    34697.61    687.88 o 
  -5   3   5    18972.63    19900.38    441.03 o 
  -4   3   5     2223.23     1789.58     86.10 o 
  -3   3   5     4689.55     4037.68    150.45 o 
  -2   3   5     6104.43     5018.59    160.15 o 
  -1   3   5     5039.07     5248.74    223.51 o 
   0   3   5      340.29      473.20    229.99 o 
   1   3   5      382.14      410.57     29.78 o 
   3   3   5     7569.46     7161.65    203.58 o 
   4   3   5     6454.18     5883.62    190.10 o 
   5   3   5      647.04      744.29     52.97 o 
   6   3   5     8850.04     8389.89    258.07 o 
   7   3   5    21239.12    21192.13    612.77 o 
   8   3   5    12440.22    12305.99    436.22 o 
   9   3   5     1651.99     1756.40    148.28 o 
  10   3   5        1.65       20.34     75.53 o 
  11   3   5      341.39      219.12     86.74 o 
 -11   4   5       52.62       11.71     73.00 o 
 -10   4   5     4502.24     4432.12    249.80 o 
  -9   4   5    13268.38    14661.28    468.16 o 
  -8   4   5     7204.10     7683.32    294.28 o 
  -7   4   5      657.67      679.59     78.68 o 
  -6   4   5     5605.88     5899.53    210.35 o 
  -5   4   5    62247.41    63254.53   1045.99 o 
  -4   4   5    68958.09    70096.12   1097.37 o 
  -3   4   5    16593.81    15704.64    363.07 o 
  -2   4   5      164.67      136.68     13.33 o 
  -1   4   5      857.49      791.08     55.72 o 
   0   4   5     3085.01     3220.53    189.59 o 
   1   4   5     2270.31     1810.22     80.72 o 
   2   4   5     3977.38     3321.36    110.85 o 
   3   4   5     1664.71     1767.84     79.85 o 
   4   4   5    20341.37    20912.12    574.71 o 
   5   4   5    28755.67    28224.58    566.04 o 
   6   4   5    29422.84    26792.51    983.13 o 
   7   4   5     4882.05     5417.62    246.22 o 
   8   4   5      826.31      865.69     82.66 o 
   9   4   5     5893.07     6520.08    286.04 o 
  10   4   5     3279.85     2861.83    202.74 o 
 -11   5   5     1292.91     1155.08    161.78 o 
 -10   5   5     6801.08     6711.76    426.90 o 
  -9   5   5     3930.43     4607.29    207.45 o 
  -8   5   5      522.82      745.68     84.85 o 
  -7   5   5     4687.78     4827.10    237.87 o 
  -6   5   5     8057.92     8104.56    457.67 o 
  -5   5   5     3481.45     3992.99    159.59 o 
  -4   5   5    21713.77    21812.57    465.76 o 
  -3   5   5    35997.32    35906.42    686.28 o 
  -2   5   5     2430.84     2238.48     80.99 o 
  -1   5   5     6213.77     5811.87    192.90 o 
   0   5   5    40945.42    39929.16    617.92 o 
   1   5   5    46963.47    47419.44    692.11 o 
   2   5   5     1614.03     1583.11     70.55 o 
   3   5   5    10611.18    10324.96    266.70 o 
   4   5   5    11199.86    10677.81    286.21 o 
   5   5   5     1959.92     1768.64     96.20 o 
   6   5   5     3609.60     3298.32    172.23 o 
   7   5   5     9801.04    10581.20    393.62 o 
   8   5   5     1780.63     2002.63    114.57 o 
   9   5   5      140.40      181.94     56.67 o 
  10   5   5     1972.79     1565.40    149.75 o 
 -11   6   5     8632.13     8223.58    458.77 o 
 -10   6   5     2328.43     2296.40    130.98 o 
  -9   6   5      114.46      125.35     46.79 o 
  -8   6   5     3303.99     3869.86    261.54 o 
  -7   6   5     3384.97     3519.86    164.43 o 
  -6   6   5      944.36      903.26     68.29 o 
  -5   6   5     1815.42     2076.37    128.15 o 
  -4   6   5       43.80       66.70     22.35 o 
  -3   6   5    58425.77    60048.99   1050.75 o 
  -2   6   5   113940.98   115880.54   3448.00 o 
  -1   6   5    42219.32    40225.85    765.46 o 
   0   6   5    20895.20    21209.85    380.83 o 
   1   6   5    11233.35    10799.88    244.01 o 
   2   6   5    67729.58    65168.32    928.99 o 
   3   6   5    32873.73    29780.98    671.87 o 
   4   6   5     5143.79     4771.87    209.32 o 
   5   6   5      146.50      129.95     31.59 o 
   6   6   5      955.47      939.61    147.30 o 
   7   6   5     4890.01     4838.36    293.72 o 
   8   6   5     2357.09     2477.55    132.30 o 
   9   6   5     1107.40      999.17     94.04 o 
  10   6   5      217.16       48.51     67.48 o 
 -11   7   5     1223.32      821.31    146.27 o 
 -10   7   5     5480.60     4942.38    354.10 o 
  -9   7   5     1684.20     1751.68    133.16 o 
  -8   7   5      652.16      879.21     68.18 o 
  -7   7   5     2580.62     3095.80    152.11 o 
  -6   7   5     2456.36     2502.38    166.74 o 
  -5   7   5      304.12      390.89     45.91 o 
  -4   7   5     3568.88     3322.89    151.25 o 
  -3   7   5    16729.38    14977.60    388.97 o 
  -2   7   5     5164.64     5141.13    153.41 o 
  -1   7   5     6086.16     5849.59    211.03 o 
   0   7   5    58197.29    59780.68    901.48 o 
   1   7   5    23141.68    23023.06    425.94 o 
   2   7   5     1250.69     1371.36     68.43 o 
   3   7   5     2151.93     1983.37     97.71 o 
   4   7   5     5501.05     4804.22    231.19 o 
   5   7   5     1395.29     1428.07     98.61 o 
   6   7   5     1994.34     2271.68    128.36 o 
   7   7   5     4717.45     5305.66    238.61 o 
   8   7   5     2157.47     2176.96    136.08 o 
   9   7   5       85.21       84.62     60.74 o 
  10   7   5     1792.99     1437.62    123.49 o 
 -10   8   5     3475.62     3392.13    222.27 o 
  -9   8   5     5674.27     6233.39    339.43 o 
  -8   8   5     3607.23     3463.25    177.68 o 
  -7   8   5     1361.61     1457.30     94.96 o 
  -6   8   5     5886.73     5859.15    240.03 o 
  -5   8   5    25358.89    26660.22    645.72 o 
  -4   8   5    24692.61    20028.20    817.11 o 
  -3   8   5    11377.64    11650.87    334.04 o 
  -2   8   5     5120.91     4865.57    155.38 o 
  -1   8   5      179.49      242.45     40.70 o 
   0   8   5       42.19       31.33     18.55 o 
   1   8   5       73.88       40.41     18.99 o 
   2   8   5     1110.53     1197.42     64.38 o 
   3   8   5      563.27      509.94     56.15 o 
   4   8   5    11663.58    10915.05    626.15 o 
   5   8   5    23065.13    24122.74    650.89 o 
   6   8   5     8720.72     9182.85    380.42 o 
   7   8   5     1654.60     2154.91    124.44 o 
   8   8   5       18.14       45.70     56.09 o 
   9   8   5     2297.24     2386.09    142.43 o 
 -10   9   5       38.56      -18.38     73.55 o 
  -9   9   5      100.22      137.86     62.75 o 
  -8   9   5     3372.70     3621.91    229.19 o 
  -7   9   5     8002.15     7715.63    637.40 o 
  -6   9   5    10585.09    10943.71    376.47 o 
  -5   9   5     2831.03     2625.20    138.78 o 
  -4   9   5      227.72      195.86     38.56 o 
  -3   9   5      519.15      439.14     37.63 o 
  -2   9   5     2087.29     2010.83     92.01 o 
  -1   9   5      597.88      606.95     51.77 o 
   0   9   5      432.31      646.49     55.44 o 
   1   9   5      209.85      311.26     26.78 o 
   2   9   5     2086.31     2172.52     99.83 o 
   3   9   5     5874.23     6154.39    204.66 o 
   4   9   5     8202.52     8271.38    317.38 o 
   5   9   5       65.69       77.86     41.29 o 
   6   9   5     2221.00     2186.69    125.80 o 
   7   9   5     6825.31     7579.86    310.61 o 
   8   9   5     3288.93     3102.21    166.83 o 
   9   9   5     1796.47     1480.07    123.71 o 
 -10  10   5      129.93       62.52     97.31 o 
  -9  10   5       95.08       24.11     65.14 o 
  -8  10   5        1.50      -81.50     91.66 o 
  -7  10   5       99.15      100.76    101.53 o 
  -6  10   5      234.90      234.12     78.19 o 
  -5  10   5      130.20      152.20     42.08 o 
  -4  10   5     1223.19     1236.78    176.82 o 
  -3  10   5     5411.52     4944.85    318.36 o 
  -2  10   5     6107.06     5949.12    189.38 o 
  -1  10   5     3475.27     3694.80    166.91 o 
   0  10   5       79.66       86.19     24.12 o 
   1  10   5      188.37      210.04     34.94 o 
   2  10   5     3493.12     3680.51    140.91 o 
   3  10   5     3451.86     3377.82    176.95 o 
   4  10   5     2518.28     2748.73    150.76 o 
   5  10   5      601.58      543.79     65.26 o 
   6  10   5       48.92       27.29     46.85 o 
   7  10   5      384.65      594.89     58.96 o 
   8  10   5      485.55      220.35     62.24 o 
   9  10   5      166.05      102.90     73.35 o 
  -9  11   5     1762.07     1329.80    125.63 o 
  -8  11   5     2386.30     2437.04    167.71 o 
  -7  11   5     4946.40     5328.43    428.46 o 
  -6  11   5     4854.79     4975.83    518.44 o 
  -5  11   5     1831.57     1668.97    135.70 o 
  -4  11   5      756.90      869.96     88.07 o 
  -3  11   5      103.46      138.72     39.12 o 
  -2  11   5     4732.97     4540.83    199.96 o 
  -1  11   5     9672.70    10348.67    348.04 o 
   0  11   5     9815.86    10523.09    296.83 o 
   1  11   5     6925.78     7479.60    236.89 o 
   2  11   5     4482.05     4763.11    175.11 o 
   3  11   5     1466.69     1763.78    102.41 o 
   4  11   5       99.85      171.98     77.16 o 
   5  11   5      300.45      298.41     44.17 o 
   6  11   5     1426.21     1489.53    182.05 o 
   7  11   5     1655.11     1818.26    151.07 o 
   8  11   5     2279.20     2318.62    145.68 o 
  -9  12   5      165.43      111.09     73.94 o 
  -8  12   5      323.48      141.68     60.84 o 
  -7  12   5       15.97      -55.91     55.91 o 
  -6  12   5      270.56      426.27     55.68 o 
  -5  12   5      122.75      298.36     47.96 o 
  -4  12   5       10.81      122.22     45.35 o 
  -3  12   5      865.75     1146.61     94.43 o 
  -2  12   5       45.80       67.36     42.02 o 
  -1  12   5     4277.75     4750.97    207.93 o 
   0  12   5        7.93        7.43     30.39 o 
   1  12   5      510.71      543.43     44.11 o 
   2  12   5      171.46      106.33     31.97 o 
   3  12   5       66.63       19.15     39.94 o 
   4  12   5      130.45      207.05     48.35 o 
   5  12   5      498.82      624.46     93.34 o 
   6  12   5      341.14      413.92     67.22 o 
   7  12   5        4.14       26.08     62.15 o 
   8  12   5      116.39       49.68     72.23 o 
  -8  13   5     1768.01     1392.48    132.06 o 
  -7  13   5      320.87      176.65     60.55 o 
  -6  13   5      746.96      925.48    114.51 o 
  -5  13   5     3507.83     3513.32    339.68 o 
  -4  13   5     2823.18     3201.48    213.02 o 
  -3  13   5      834.83     1108.60     93.97 o 
  -2  13   5        6.70       18.53     64.96 o 
  -1  13   5     5183.15     5578.80    239.68 o 
   0  13   5    14400.08    16922.35    609.37 o 
   1  13   5    10682.13    10897.05    377.80 o 
   2  13   5     3576.70     3615.82    225.75 o 
   3  13   5      153.00      112.26     50.84 o 
   4  13   5      802.63      806.01     71.26 o 
   5  13   5      851.24      720.11     84.44 o 
   6  13   5       96.39       58.39     59.57 o 
   7  13   5       83.86       25.89     67.08 o 
  -7  14   5      211.70       96.39     67.31 o 
  -6  14   5      197.34      112.31     60.99 o 
  -5  14   5      692.84      525.83     68.53 o 
  -4  14   5        0.16      -13.15     53.87 o 
  -3  14   5     2299.97     2221.31    235.04 o 
  -2  14   5     4690.81     4872.07    370.72 o 
  -1  14   5     4908.66     5457.45    289.73 o 
   0  14   5     2842.64     3335.74    203.67 o 
   1  14   5      327.30      343.84     77.19 o 
   2  14   5     4286.39     5066.66    272.89 o 
   3  14   5     3086.32     3177.42    339.09 o 
   4  14   5      460.80      616.27     73.04 o 
   5  14   5       89.99       27.89     76.72 o 
   6  14   5      163.02       92.51     64.68 o 
  -6  15   5     5649.27     5227.13    317.24 o 
  -5  15   5     2184.25     1831.85    145.17 o 
  -4  15   5      201.35      144.61     97.91 o 
  -3  15   5     3888.05     3860.46    227.82 o 
  -2  15   5     2348.25     2312.14    227.10 o 
  -1  15   5      452.88      509.01     94.90 o 
   0  15   5      471.47      407.27     54.88 o 
   1  15   5      448.13      434.74     63.88 o 
   2  15   5     1322.68     1359.49    243.21 o 
   3  15   5     3796.37     4042.39    261.62 o 
   4  15   5     1680.75     1633.76    295.91 o 
   5  15   5      285.83      212.20     84.08 o 
  -5  16   5     9759.92     9442.89    526.49 o 
  -4  16   5     8822.51     8747.33    450.74 o 
  -3  16   5     1537.08     1121.54    161.91 o 
  -2  16   5        0.10       20.19     66.49 o 
  -1  16   5      417.51      351.90     67.76 o 
   0  16   5      217.86      146.40    120.04 o 
   1  16   5      450.53      328.95     69.98 o 
   2  16   5     1276.79     1172.97    132.99 o 
   3  16   5       72.75       14.71     77.61 o 
   4  16   5     2998.65     2845.08    267.04 o 
  -3  17   5     2929.11     1928.91    233.59 o 
  -2  17   5      465.97      188.35     75.69 o 
  -1  17   5      794.29      435.68    110.42 o 
   0  17   5     3541.19     3417.09    301.68 o 
   1  17   5     2759.69     2560.16    191.91 o 
   2  17   5        1.33       -1.51     84.98 o 
   3  17   5     1463.61     1150.64    126.97 o 
 -12   0   6      700.85      309.85    125.58 o 
 -11   0   6      748.70      611.53    115.96 o 
 -10   0   6    14919.69    16124.83    911.77 o 
  -9   0   6    22359.69    23866.68   1157.63 o 
  -8   0   6    15166.53    15817.62    832.38 o 
  -7   0   6      670.75      595.18     68.49 o 
  -6   0   6    17451.91    18831.71    575.69 o 
  -5   0   6    59931.96    61789.84   1294.36 o 
  -4   0   6    80566.41    82903.76   1436.49 o 
  -3   0   6    52474.11    51035.28    959.40 o 
  -2   0   6      897.81      705.19    238.52 o 
  -1   0   6     9103.91     8939.35    253.53 o 
   0   0   6    46042.19    44833.04    917.77 o 
   1   0   6      632.18      404.65     43.35 o 
   3   0   6     1490.29      949.24     76.48 o 
   4   0   6    54578.55    53222.34   1238.74 o 
   5   0   6    69427.06    68977.73   1562.14 o 
   6   0   6    14764.96    14855.27    543.14 o 
   7   0   6     1920.36     2129.19    135.21 o 
   8   0   6      270.95      276.31    130.63 o 
   9   0   6     3267.95     3481.56    312.74 o 
  10   0   6     1666.10     1197.56    177.78 o 
  11   0   6        1.44       59.66    127.98 o 
 -12   1   6      135.26      102.99     85.99 o 
 -11   1   6     2696.86     2743.94    170.20 o 
 -10   1   6     3494.59     3699.17    214.80 o 
  -9   1   6      610.74      695.83     69.34 o 
  -8   1   6     6516.30     6585.13    330.86 o 
  -7   1   6    11770.07    12872.51    376.25 o 
  -6   1   6     3086.08     2842.73    105.56 o 
  -5   1   6        2.88        0.58     16.94 o 
  -4   1   6     7834.52     7328.21    164.27 o 
  -3   1   6    73269.80    72679.78    939.69 o 
  -2   1   6    13386.02    12717.02    271.54 o 
  -1   1   6    27382.03    26620.88    502.94 o 
   0   1   6    57197.45    55640.11    780.44 o 
   1   1   6      354.30      190.97     25.58 o 
   2   1   6     4065.97     3502.49    122.01 o 
   3   1   6    45928.63    45639.98    748.89 o 
   4   1   6    28410.90    28692.36    557.19 o 
   5   1   6      581.76      730.99     55.94 o 
   6   1   6     2712.53     2842.07    122.99 o 
   7   1   6     4036.13     3889.18    156.58 o 
   8   1   6     2251.88     2381.79    126.65 o 
   9   1   6       51.12      123.89     98.15 o 
  10   1   6     1531.10     1229.52    130.74 o 
  11   1   6      752.55      540.54    101.21 o 
 -12   2   6     5258.40     5286.48    498.95 o 
 -11   2   6     5637.21     6447.79    402.00 o 
 -10   2   6     1875.57     1686.60    130.67 o 
  -9   2   6       37.41       43.37     52.61 o 
  -8   2   6      398.87      403.51     65.44 o 
  -7   2   6      455.86      405.05     47.18 o 
  -6   2   6     3639.08     3445.26    187.37 o 
  -5   2   6     4270.89     4022.23    128.51 o 
  -4   2   6       43.58       63.02     13.79 o 
  -3   2   6    24327.00    21675.76    357.04 o 
  -2   2   6    68136.30    63951.11   1187.51 o 
  -1   2   6    33239.29    31201.14    888.61 o 
   0   2   6    29435.54    27959.65    543.72 o 
   1   2   6     2006.21     1431.43     62.01 o 
   2   2   6    43144.34    39564.29    644.70 o 
   3   2   6    14546.29    13847.64    321.50 o 
   4   2   6     2095.04     1930.66     89.50 o 
   5   2   6       75.71       69.09     25.51 o 
   6   2   6      930.95     1020.59     65.19 o 
   7   2   6     2024.49     2126.17    158.09 o 
   8   2   6     6745.30     7283.37    296.07 o 
   9   2   6     5055.35     5721.32    324.31 o 
  10   2   6      227.30      121.71     79.26 o 
 -11   3   6      335.48      310.46     73.60 o 
 -10   3   6     2465.20     2368.89    156.54 o 
  -9   3   6     2428.47     2954.64    186.54 o 
  -8   3   6      971.10     1082.22     87.97 o 
  -7   3   6       57.42      155.00     32.25 o 
  -6   3   6      401.09      576.68     45.03 o 
  -5   3   6     7252.34     6938.12    255.40 o 
  -4   3   6    60068.43    64208.25   1088.55 o 
  -3   3   6    58096.50    58726.02    841.64 o 
  -2   3   6      749.65      761.00     84.92 o 
  -1   3   6     1721.55     1381.31    119.31 o 
   1   3   6    26436.83    25918.09    447.50 o 
   2   3   6    23855.47    24058.18    449.43 o 
   3   3   6      393.80      384.91     38.32 o 
   4   3   6     1775.78     1754.25     88.20 o 
   5   3   6      348.94      421.32     48.73 o 
   6   3   6     1314.73     1204.09     76.67 o 
   7   3   6     2019.32     2190.44    126.36 o 
   8   3   6       29.46      112.96     47.35 o 
   9   3   6     5876.35     5602.49    245.44 o 
  10   3   6     5462.24     5250.35    320.13 o 
 -11   4   6        6.53      -13.86     72.85 o 
 -10   4   6      898.53     1233.99    205.45 o 
  -9   4   6     4014.81     4851.27    206.43 o 
  -8   4   6     2739.37     3089.61    140.77 o 
  -7   4   6      621.23      744.31     97.98 o 
  -6   4   6     2388.19     2378.05    117.99 o 
  -5   4   6    10834.24    10971.84    348.06 o 
  -4   4   6     5431.94     5229.91    196.73 o 
  -3   4   6     1801.23     1983.55    123.52 o 
  -2   4   6      295.38      488.23     59.62 o 
  -1   4   6     4284.33     3986.36    148.25 o 
   0   4   6     1297.28     1286.80     85.07 o 
   1   4   6     2677.98     2456.46     90.98 o 
   2   4   6     9880.81     9501.80    239.04 o 
   3   4   6      187.10      155.14     32.57 o 
   4   4   6     4535.49     4570.82    167.03 o 
   5   4   6    11015.65    10997.57    426.15 o 
   6   4   6    10116.02     9600.21    419.37 o 
   7   4   6     1229.19     1362.76     92.70 o 
   8   4   6      147.25      205.95     57.22 o 
   9   4   6      309.25      287.04     63.52 o 
  10   4   6      146.51      171.26     80.12 o 
 -11   5   6      656.71      480.11    167.32 o 
 -10   5   6      723.47      610.22    103.80 o 
  -9   5   6      358.92      190.50     48.56 o 
  -8   5   6    12656.32    13639.72    403.99 o 
  -7   5   6    17120.66    17448.05    609.30 o 
  -6   5   6    13992.25    14321.09    448.04 o 
  -5   5   6    12795.62    12977.03    369.95 o 
  -4   5   6     4401.32     4621.97    175.09 o 
  -3   5   6     3446.42     3221.80    107.11 o 
  -2   5   6      367.63      295.58     28.00 o 
  -1   5   6     3390.54     3282.59    135.43 o 
   0   5   6    23003.42    24258.51    486.91 o 
   1   5   6    17035.55    15922.02    328.26 o 
   2   5   6    23723.89    21846.64    541.73 o 
   3   5   6    10327.20     9715.26    262.27 o 
   4   5   6     5881.51     5856.86    197.66 o 
   5   5   6      169.22      244.50     42.07 o 
   6   5   6     1014.35     1078.50     77.94 o 
   7   5   6     6206.61     6476.29    282.76 o 
   8   5   6     2572.73     2570.17    171.09 o 
   9   5   6     1791.60     1824.82    135.65 o 
  10   5   6     1029.41      665.75    103.30 o 
 -11   6   6       17.65       55.57     96.95 o 
 -10   6   6       11.10      -11.24     55.33 o 
  -9   6   6      293.81      224.32     59.62 o 
  -8   6   6     1020.22     1123.76    139.14 o 
  -7   6   6       58.25       38.32     42.19 o 
  -6   6   6      153.08      210.20     60.38 o 
  -5   6   6      626.18      679.71     65.12 o 
  -4   6   6     1402.25     1359.78     81.62 o 
  -3   6   6      408.97      424.33    102.72 o 
  -2   6   6       40.89       87.70     23.89 o 
  -1   6   6      981.30     1147.34     96.53 o 
   0   6   6     1292.94     1488.74     84.59 o 
   1   6   6     2051.96     2224.50     95.25 o 
   2   6   6      994.17     1182.19     58.90 o 
   3   6   6      572.12      523.25     40.83 o 
   4   6   6      118.64      159.24     26.61 o 
   5   6   6        2.01       55.82     28.38 o 
   6   6   6       13.11       56.30     46.71 o 
   7   6   6       10.59      117.46     45.92 o 
   8   6   6      501.85      574.63     74.99 o 
   9   6   6       50.95       18.01     62.28 o 
  10   6   6        8.93       -3.08     70.39 o 
 -11   7   6      990.29      764.54    108.74 o 
 -10   7   6      666.36      618.24     71.74 o 
  -9   7   6      157.69       67.02     59.64 o 
  -8   7   6    11656.69    12842.14    396.34 o 
  -7   7   6    23593.99    25371.77    660.75 o 
  -6   7   6    25418.69    26739.53    613.19 o 
  -5   7   6    11983.98    13162.31    393.60 o 
  -4   7   6      786.68      813.12     80.52 o 
  -3   7   6     1366.58     1326.35     73.88 o 
  -2   7   6        5.86       12.76     16.66 o 
  -1   7   6     2485.08     2390.85    117.09 o 
   0   7   6     3068.89     3061.21    113.20 o 
   1   7   6     7196.03     6881.39    198.59 o 
   2   7   6    22011.25    21826.14    446.82 o 
   3   7   6    20758.09    21514.10    459.54 o 
   4   7   6     8659.34     8532.29    258.72 o 
   5   7   6     4471.29     4208.65    236.38 o 
   6   7   6     1156.61     1324.44     83.93 o 
   7   7   6     8349.56     9142.46    357.36 o 
   8   7   6     3099.95     3047.82    211.45 o 
   9   7   6      761.97      609.54     72.34 o 
  10   7   6      251.65      113.68     73.54 o 
 -10   8   6     1081.26      947.23    101.10 o 
  -9   8   6     3415.30     3650.80    213.13 o 
  -8   8   6     3793.89     3896.45    241.61 o 
  -7   8   6      772.69      877.35     88.05 o 
  -6   8   6     3135.97     2992.93    206.41 o 
  -5   8   6    19040.31    18721.04    515.65 o 
  -4   8   6     9930.92     9934.83    315.86 o 
  -3   8   6        6.64       26.15     22.26 o 
  -2   8   6      468.19      509.37     40.00 o 
  -1   8   6      624.13      759.50     69.46 o 
   0   8   6     2149.62     2114.34     92.59 o 
   1   8   6     3572.90     3289.06    174.22 o 
   2   8   6     8783.86     8933.70    251.46 o 
   3   8   6     1125.56     1080.22     63.93 o 
   4   8   6     2435.61     2586.06    140.15 o 
   5   8   6    10046.63    10150.02    362.99 o 
   6   8   6     9256.68     9698.48    363.97 o 
   7   8   6     1272.63     1411.83    181.83 o 
   8   8   6      234.01      162.28     59.37 o 
   9   8   6      427.57      418.91     68.68 o 
 -10   9   6     2373.60     1979.11    493.89 o 
  -9   9   6     1630.11     1570.03    133.06 o 
  -8   9   6        0.35      -22.21     65.19 o 
  -7   9   6      666.11      857.28    181.27 o 
  -6   9   6       37.84      120.85     44.46 o 
  -5   9   6     7203.36     7573.73    380.16 o 
  -4   9   6    20517.89    20726.76    711.36 o 
  -3   9   6    18292.08    17675.06    465.70 o 
  -2   9   6     3391.00     3028.73    181.94 o 
  -1   9   6     2091.81     2003.29    110.81 o 
   0   9   6    12149.53    11503.98    294.44 o 
   1   9   6    17714.74    17991.08    545.61 o 
   2   9   6     6491.78     6484.81    233.87 o 
   3   9   6      174.23      166.14     26.97 o 
   4   9   6     1596.85     1750.10     99.64 o 
   5   9   6      213.24      302.77     62.12 o 
   6   9   6      330.48      506.68     92.53 o 
   7   9   6     1094.34     1282.67    153.65 o 
   8   9   6        5.81       22.89     60.50 o 
   9   9   6     3554.52     3122.94    182.00 o 
 -10  10   6      744.24      483.98     77.77 o 
  -9  10   6       55.05       -1.06     66.01 o 
  -8  10   6      306.96      178.29     57.22 o 
  -6  10   6     2585.27     2918.56    193.36 o 
  -5  10   6     1267.49     1142.55    133.76 o 
  -4  10   6      327.40      563.92     68.16 o 
  -3  10   6    12265.29    12413.65    501.92 o 
  -2  10   6    33407.68    34779.80    978.77 o 
  -1  10   6    21120.30    21522.42    702.70 o 
   0  10   6     2275.25     2320.10    108.48 o 
   1  10   6     3801.78     3926.13    148.82 o 
   2  10   6    15223.19    16578.99    397.94 o 
   3  10   6    10580.30    10264.07    295.83 o 
   4  10   6      532.01      437.00     46.97 o 
   5  10   6       12.02       32.17     42.52 o 
   6  10   6      321.88      405.01     54.53 o 
   7  10   6     1281.21     1258.81    123.47 o 
   8  10   6     3657.58     3794.68    189.83 o 
  -9  11   6       70.70       21.31     85.28 o 
  -8  11   6     1978.71     2008.51    194.75 o 
  -7  11   6     7478.64     7619.48    401.95 o 
  -6  11   6     3612.41     3536.99    235.21 o 
  -5  11   6      138.34      155.19     74.58 o 
  -4  11   6     2924.06     2736.61    185.71 o 
  -3  11   6     9715.16     9849.51    640.40 o 
  -2  11   6     1484.53     1435.17    125.81 o 
  -1  11   6     5911.82     5964.86    243.08 o 
   0  11   6     7322.71     7953.24    355.40 o 
   1  11   6      340.34      397.78     42.36 o 
   2  11   6     1064.29      947.10     96.15 o 
   3  11   6    10659.03    11118.56    376.76 o 
   4  11   6     9713.31     9738.73    354.28 o 
   5  11   6       11.38       58.71     45.14 o 
   6  11   6     2210.99     2407.26    129.42 o 
   7  11   6     2202.25     2331.19    139.25 o 
   8  11   6      747.65      498.32     70.93 o 
  -9  12   6     8361.25     8648.38    463.44 o 
  -8  12   6     6030.42     5910.51    348.16 o 
  -7  12   6      278.43      332.46     57.69 o 
  -6  12   6     5004.30     4898.77    406.33 o 
  -5  12   6    10438.67    11104.40    794.49 o 
  -4  12   6    12350.46    12711.43    542.22 o 
  -3  12   6     6272.59     7017.73    522.29 o 
  -2  12   6      230.11      220.78     46.86 o 
  -1  12   6      287.16      376.84     40.06 o 
   0  12   6     3745.29     4550.31    242.20 o 
   1  12   6     5005.16     5587.03    233.07 o 
   2  12   6     4093.30     4521.88    350.04 o 
   3  12   6      239.86      213.37     68.79 o 
   4  12   6    14197.62    14057.43    463.91 o 
   5  12   6    17607.53    19898.26    725.08 o 
   6  12   6     6412.85     7084.36    305.40 o 
   7  12   6     1181.59     1106.11     94.20 o 
  -8  13   6     1055.16      804.22     99.29 o 
  -7  13   6     2720.36     2519.84    251.87 o 
  -6  13   6     1061.16      827.26    113.91 o 
  -5  13   6       26.05       48.11     68.57 o 
  -4  13   6     1433.46     1590.69    141.09 o 
  -3  13   6     5020.58     4791.71    397.91 o 
  -2  13   6     1657.34     1724.85    134.96 o 
  -1  13   6     2049.54     2261.43    168.65 o 
   0  13   6     5638.60     6167.33    301.69 o 
   1  13   6     1352.13     1555.21     92.70 o 
   2  13   6     2369.71     2361.09    171.29 o 
   3  13   6     8310.28     9003.03    428.42 o 
   4  13   6     4901.06     5024.02    333.68 o 
   5  13   6      343.29      311.89     71.01 o 
   6  13   6      281.58      213.69     61.18 o 
   7  13   6     1592.71     1265.57    150.94 o 
  -7  14   6       20.20      -34.19     67.57 o 
  -6  14   6      132.43       78.89     61.62 o 
  -5  14   6      374.82      336.65     61.10 o 
  -4  14   6      265.64      221.68     55.34 o 
  -3  14   6     5381.79     5434.52    439.04 o 
  -2  14   6     9666.50    10848.21    480.40 o 
  -1  14   6     5259.54     6289.56    323.11 o 
   0  14   6     1839.96     2011.82    111.91 o 
   1  14   6       86.69      114.22     46.92 o 
   2  14   6     3982.96     3649.24    221.52 o 
   3  14   6     3035.35     3059.61    208.59 o 
   4  14   6      536.05      401.83     87.93 o 
   5  14   6      148.91       83.04     78.47 o 
   6  14   6      183.67       12.79     87.47 o 
  -6  15   6      678.95      424.53     82.63 o 
  -5  15   6     1830.29     1472.68    138.10 o 
  -4  15   6     3652.92     3538.81    318.76 o 
  -3  15   6     1651.44     1513.48    126.18 o 
  -2  15   6       15.52       36.53     61.48 o 
  -1  15   6     2394.02     2184.33    152.21 o 
   0  15   6     4256.82     4514.85    218.12 o 
   1  15   6     3498.83     3500.29    216.78 o 
   2  15   6     2343.27     2332.53    167.98 o 
   3  15   6      209.50       92.54     72.20 o 
   4  15   6       24.53       -9.18     76.84 o 
   5  15   6       14.52       15.25     86.43 o 
  -5  16   6       88.80       72.89     96.71 o 
  -4  16   6      231.35      355.81    102.49 o 
  -3  16   6       76.53       51.12     68.51 o 
  -2  16   6       62.20       -1.83     69.18 o 
  -1  16   6      921.02      706.04     92.38 o 
   0  16   6      871.47      568.91     75.11 o 
   1  16   6      100.67      141.27     72.02 o 
   2  16   6       40.76       -0.50     77.72 o 
   3  16   6      149.49       85.85     79.39 o 
   4  16   6      446.12      180.21     84.57 o 
  -3  17   6      489.99      325.31    133.16 o 
  -2  17   6      105.32       30.10     76.44 o 
  -1  17   6      417.11      186.93    116.44 o 
   0  17   6     3346.21     3169.05    285.80 o 
   1  17   6     4911.27     4569.15    370.00 o 
   2  17   6     1758.87     1459.06    268.60 o 
 -12   1   7     1576.81     1075.19    132.92 o 
 -11   1   7      246.32      401.58     75.41 o 
 -10   1   7        1.67       10.01     74.94 o 
  -9   1   7       16.20      -25.17     60.26 o 
  -8   1   7      784.80      746.84     77.60 o 
  -7   1   7     1198.18     1278.34     76.59 o 
  -6   1   7    10148.06    10180.94    318.48 o 
  -5   1   7    30517.72    29996.51    493.98 o 
  -4   1   7    41570.93    38987.45    555.51 o 
  -3   1   7    14488.40    12092.45    306.10 o 
  -2   1   7     1734.28     2092.50    125.50 o 
  -1   1   7    23359.80    23158.17    441.58 o 
   0   1   7    15157.89    13936.38    273.93 o 
   1   1   7    17302.18    15471.18    316.71 o 
   2   1   7    26516.66    24587.48    464.14 o 
   3   1   7    13606.72    14028.61    331.75 o 
   4   1   7     4583.90     4549.39    166.26 o 
   5   1   7     6344.89     6281.27    212.03 o 
   6   1   7      561.09      707.76     56.28 o 
   7   1   7       48.87       99.62     34.98 o 
   8   1   7     1703.52     1854.91    107.90 o 
   9   1   7     5314.14     5403.67    307.10 o 
  10   1   7     3605.26     3004.99    319.00 o 
 -12   2   7     1161.35     1238.12    129.88 o 
 -11   2   7      793.12      905.76    114.27 o 
 -10   2   7       10.00       92.28     64.70 o 
  -9   2   7       25.26       -4.98     54.74 o 
  -8   2   7      297.73      357.09     47.99 o 
  -7   2   7     1200.81     1218.08     76.36 o 
  -6   2   7     8296.90     8106.26    245.75 o 
  -5   2   7     5998.76     5630.07    155.30 o 
  -4   2   7     1686.24     1733.28     87.45 o 
  -3   2   7    50212.14    51887.95    844.01 o 
  -2   2   7    36999.04    35225.99    612.05 o 
  -1   2   7     8312.53     7146.08    273.94 o 
   0   2   7      493.05      268.61     43.58 o 
   1   2   7     2343.56     2336.82     89.85 o 
   2   2   7      338.93      237.44     25.14 o 
   3   2   7       69.41       61.37     18.67 o 
   4   2   7       35.32       44.53     41.39 o 
   5   2   7      868.54     1224.28     70.10 o 
   6   2   7      121.82      163.21     30.28 o 
   7   2   7     1411.66     1617.34     98.89 o 
   8   2   7     6099.32     6937.94    283.62 o 
   9   2   7     3155.16     3244.19    205.17 o 
  10   2   7       84.61       83.63     82.69 o 
 -11   3   7     4384.32     4373.00    679.14 o 
 -10   3   7     2148.88     2179.93    153.77 o 
  -9   3   7        2.48      -38.91     63.63 o 
  -8   3   7     6868.39     6812.01    434.72 o 
  -7   3   7    20825.37    20615.15    662.62 o 
  -6   3   7    33398.95    33219.82    840.87 o 
  -5   3   7     5401.01     5429.95    183.50 o 
  -4   3   7      879.52      871.68     74.16 o 
  -3   3   7     2078.86     1782.96     96.95 o 
  -2   3   7     7324.00     7674.22    218.90 o 
  -1   3   7    14559.07    13303.89    315.39 o 
   0   3   7     9780.33     9874.24    281.13 o 
   1   3   7       15.12       73.52     13.35 o 
   2   3   7    12383.35    10795.62    266.83 o 
   3   3   7    26184.10    22935.63    469.00 o 
   4   3   7    18272.23    16655.27    397.65 o 
   5   3   7     1498.19     1269.75     74.57 o 
   6   3   7     1932.10     1920.80     98.59 o 
   7   3   7     7245.05     7401.14    299.01 o 
   8   3   7     2296.17     2357.00    135.82 o 
   9   3   7      168.30      178.39     57.46 o 
  10   3   7      118.22      117.66     81.62 o 
 -11   4   7      300.01      137.65     74.78 o 
 -10   4   7     7541.52     7629.93    369.70 o 
  -9   4   7    17222.83    19506.34    700.80 o 
  -8   4   7    15391.98    16441.47    599.18 o 
  -7   4   7     5135.01     5078.30    251.57 o 
  -6   4   7     3786.08     3803.64    193.56 o 
  -5   4   7    11472.48    11464.34    306.37 o 
  -4   4   7     5362.74     5586.44    189.97 o 
  -3   4   7      423.26      350.27     61.34 o 
  -2   4   7      409.84      497.54     56.98 o 
  -1   4   7       19.62      179.46    117.64 o 
   0   4   7    18776.51    16441.91    721.95 o 
   1   4   7    37403.69    37596.48    759.24 o 
   2   4   7    39603.62    39123.80    661.44 o 
   3   4   7      348.01      460.97     39.73 o 
   4   4   7     6777.59     6756.51    219.31 o 
   5   4   7    29902.63    30160.51    708.02 o 
   6   4   7    21167.92    21316.57    507.45 o 
   7   4   7     2764.72     2671.37    150.66 o 
   8   4   7       32.16      116.51     51.03 o 
   9   4   7      479.18      497.40    123.41 o 
  10   4   7        5.29      -29.50     82.09 o 
 -11   5   7     2030.40     2034.28    222.04 o 
 -10   5   7     2726.59     2083.08    428.94 o 
  -9   5   7       18.28      -22.13     47.26 o 
  -8   5   7     8251.95     8106.36    281.62 o 
  -7   5   7     7042.26     7382.96    276.05 o 
  -6   5   7     1401.37     1404.75    100.92 o 
  -5   5   7     1426.81     1513.94     96.61 o 
  -4   5   7    14618.33    14331.19    369.19 o 
  -3   5   7    22941.25    22063.51    498.83 o 
  -2   5   7     1054.09     1211.32     83.40 o 
  -1   5   7    22909.77    23666.27    559.96 o 
   0   5   7    61561.65    59630.73   1181.63 o 
   1   5   7    10688.89     9787.17    232.73 o 
   2   5   7     1124.03     1160.65     58.90 o 
   3   5   7     3328.48     3302.96    133.05 o 
   4   5   7     4259.80     4414.61    166.14 o 
   5   5   7      260.94      328.64     51.19 o 
   6   5   7    11947.54    12017.45    418.58 o 
   7   5   7     6207.94     6481.35    278.07 o 
   8   5   7        6.73       42.47     53.39 o 
   9   5   7      925.12      857.92     80.48 o 
  10   5   7     3125.80     2109.44    425.45 o 
 -11   6   7     2971.32     2402.12    243.46 o 
 -10   6   7      390.93      274.01    151.44 o 
  -9   6   7        8.33      -38.56     58.03 o 
  -8   6   7     1842.43     2105.59    130.05 o 
  -7   6   7     8064.59     8152.59    301.09 o 
  -6   6   7     7943.84     7887.01    282.17 o 
  -5   6   7     3643.89     3842.60    376.98 o 
  -4   6   7      598.60      515.49     41.89 o 
  -3   6   7    39819.06    40369.50    689.30 o 
  -2   6   7   113913.20   114938.11   2123.70 o 
  -1   6   7   102508.09   105865.73   1717.42 o 
   0   6   7    17935.77    17455.49    347.65 o 
   1   6   7     2975.78     2947.42    111.12 o 
   2   6   7     6061.09     5833.72    183.93 o 
   3   6   7     2733.39     3021.86    119.64 o 
   4   6   7       48.11       88.59     26.14 o 
   5   6   7     1309.82     1167.69     94.25 o 
   6   6   7     2251.05     2719.79    142.81 o 
   7   6   7    12200.35    12698.63    475.85 o 
   8   6   7     6050.14     6570.54    286.49 o 
   9   6   7     2183.72     2206.68    133.93 o 
  10   6   7      294.43       94.94     74.06 o 
 -11   7   7     1097.36      856.92    151.32 o 
 -10   7   7     2087.72     1954.70    200.76 o 
  -9   7   7        2.44       -7.66     59.07 o 
  -8   7   7     4260.31     4446.09    255.16 o 
  -7   7   7     7608.73     7911.99    384.85 o 
  -6   7   7      222.99      327.08     49.21 o 
  -5   7   7     1832.39     2477.89    243.70 o 
  -4   7   7    10384.65     9790.69    355.69 o 
  -3   7   7     6653.51     6296.91    273.67 o 
  -2   7   7      656.00      743.92     55.91 o 
  -1   7   7    13922.50    13021.48    370.91 o 
   0   7   7    27518.87    27417.81    584.23 o 
   1   7   7     3130.55     2717.63    103.63 o 
   2   7   7      283.39      185.41     29.65 o 
   3   7   7     4474.43     4336.13    159.86 o 
   4   7   7     5181.90     5240.25    188.05 o 
   5   7   7     1766.43     1920.04    131.99 o 
   6   7   7     9980.12     9861.42    373.71 o 
   7   7   7     4378.75     4662.45    223.42 o 
   8   7   7      311.48      447.93    108.46 o 
   9   7   7      833.40      659.48     71.30 o 
 -10   8   7     5271.69     5599.82    318.01 o 
  -9   8   7     9268.92    10549.23    487.67 o 
  -8   8   7     7269.81     8522.14    581.95 o 
  -7   8   7     2423.34     2662.73    246.95 o 
  -6   8   7     1503.10     1749.81    133.36 o 
  -5   8   7     5887.18     5574.78    307.63 o 
  -4   8   7     3294.54     2966.50    276.89 o 
  -3   8   7     1336.13     1069.55    116.58 o 
  -2   8   7        6.59       48.90     24.42 o 
  -1   8   7     1762.96     1641.63     97.54 o 
   0   8   7    10915.48    10722.58    270.12 o 
   1   8   7    15947.75    15297.94    343.63 o 
   2   8   7    11461.72    11349.96    322.69 o 
   3   8   7      976.45     1051.63     64.17 o 
   4   8   7     8345.89     8050.88    374.98 o 
   5   8   7    16070.02    16713.99    513.52 o 
   6   8   7     7926.21     8757.59    344.81 o 
   7   8   7     1852.11     2052.83    116.25 o 
   8   8   7       86.77       22.87     62.13 o 
   9   8   7      151.27       64.46     71.19 o 
 -10   9   7      958.41      851.19    108.55 o 
  -9   9   7       20.51      -43.70     63.81 o 
  -8   9   7     3161.72     3394.87    220.72 o 
  -7   9   7     7023.78     7731.01    392.91 o 
  -6   9   7     9697.47     9879.97    456.07 o 
  -5   9   7     2851.15     3089.78    338.25 o 
  -4   9   7        2.79       28.87     50.04 o 
  -3   9   7      133.58      132.79     56.53 o 
  -2   9   7     3110.91     3054.75    159.91 o 
  -1   9   7     3020.96     2917.89    147.53 o 
   0   9   7        2.96       50.04     22.62 o 
   1   9   7     3597.85     3496.01    136.75 o 
   2   9   7     8617.04     9081.11    263.28 o 
   3   9   7    14626.39    15360.37    383.47 o 
   4   9   7    10280.47    10357.01    469.39 o 
   5   9   7      412.64      485.53     48.20 o 
   6   9   7     1317.56     1248.28     91.17 o 
   7   9   7     1563.47     1539.15    100.51 o 
   8   9   7      950.41      876.81     74.68 o 
   9   9   7      180.75      183.90     74.16 o 
 -10  10   7      114.42       23.58     77.39 o 
  -9  10   7       79.48      -29.28     65.92 o 
  -8  10   7      600.30      570.43     97.79 o 
  -7  10   7     1277.06     1047.62    181.27 o 
  -6  10   7     2437.21     2329.51    161.16 o 
  -5  10   7     1638.40     1805.32    211.46 o 
  -4  10   7     1189.93     1170.62    136.89 o 
  -3  10   7     5960.27     6434.37    334.09 o 
  -2  10   7     5581.75     5524.41    226.20 o 
  -1  10   7      406.44      433.93     42.20 o 
   0  10   7      773.61      862.36    137.36 o 
   1  10   7     1400.49     1360.72     83.95 o 
   2  10   7      399.49      437.05     32.78 o 
   3  10   7       26.81       44.84     29.94 o 
   4  10   7       25.60       48.70     84.10 o 
   5  10   7       64.95       -5.12     44.11 o 
   6  10   7       17.06      -18.51     50.65 o 
   7  10   7     1200.66     1204.04     92.44 o 
   8  10   7      890.43      757.77     91.30 o 
  -9  11   7       27.06       24.46     70.58 o 
  -8  11   7      607.70      518.26     63.27 o 
  -7  11   7     2845.75     3033.72    202.85 o 
  -6  11   7     5481.54     5662.20    314.94 o 
  -5  11   7     4964.45     4884.41    284.23 o 
  -4  11   7     7159.29     8564.37    594.93 o 
  -3  11   7     2542.93     2809.50    183.44 o 
  -2  11   7      275.63      266.55     34.36 o 
  -1  11   7      320.05      351.41     41.58 o 
   0  11   7     1987.41     2197.78    180.79 o 
   1  11   7     2306.55     2474.84    137.47 o 
   2  11   7     4803.37     5359.43    222.46 o 
   3  11   7     7056.62     6770.63    359.83 o 
   4  11   7     3823.09     3868.39    303.99 o 
   5  11   7      764.67      802.43     70.99 o 
   6  11   7       19.16       34.50     53.72 o 
   7  11   7      349.69      258.10     61.86 o 
   8  11   7     1027.87      741.85    156.08 o 
  -8  12   7      412.65      225.68     65.08 o 
  -7  12   7       24.81      -18.29     58.71 o 
  -6  12   7     1023.06     1131.74     98.06 o 
  -5  12   7      181.94      288.93     66.64 o 
  -4  12   7       35.26       20.93     63.03 o 
  -3  12   7      125.66      167.00     46.89 o 
  -2  12   7     1542.97     1730.67    120.73 o 
  -1  12   7     1200.32     1480.01     91.86 o 
   0  12   7       26.97       95.07     46.26 o 
   1  12   7      195.77      241.62     39.68 o 
   2  12   7      634.04      790.49     79.65 o 
   3  12   7      100.63       24.71     55.28 o 
   4  12   7      228.01      225.03     58.32 o 
   5  12   7       98.88      207.43     64.80 o 
   6  12   7        1.50       73.91     70.93 o 
   7  12   7        4.04        1.45     66.48 o 
  -8  13   7       44.96       24.78     70.60 o 
  -7  13   7       51.43       14.78     62.99 o 
  -6  13   7     1723.73     1426.09    113.20 o 
  -5  13   7     8806.80     7921.08    575.21 o 
  -4  13   7     9955.66    10289.99    688.52 o 
  -3  13   7     4431.08     4916.84    278.31 o 
  -2  13   7        7.07      -21.13     52.06 o 
  -1  13   7     5640.04     6380.13    276.07 o 
   0  13   7     7950.86     8720.25    437.98 o 
   1  13   7     7276.75     8242.86    314.89 o 
   2  13   7     4097.22     4304.85    249.44 o 
   3  13   7      862.95     1131.80    109.28 o 
   4  13   7      588.97      512.59     98.03 o 
   5  13   7      966.10      973.26    114.42 o 
   6  13   7     1022.97      863.67    108.85 o 
  -7  14   7      187.54      122.43     79.63 o 
  -6  14   7     2168.05     1885.13    214.59 o 
  -5  14   7     2428.86     1861.55    196.55 o 
  -4  14   7      319.31      128.03     59.52 o 
  -3  14   7     6550.50     6760.09    346.02 o 
  -2  14   7     6746.42     7690.47    440.25 o 
  -1  14   7     4553.05     5468.50    297.46 o 
   0  14   7     1608.64     1843.92    109.73 o 
   1  14   7      277.97      252.66     48.67 o 
   2  14   7      877.26      781.53     95.59 o 
   3  14   7      400.59      425.85     69.60 o 
   4  14   7       16.77       13.26     72.07 o 
   5  14   7      346.50      110.94     81.35 o 
   6  14   7        4.05       22.38     88.59 o 
  -6  15   7     5017.75     4762.12    426.29 o 
  -5  15   7      433.44      248.75     88.53 o 
  -4  15   7      567.47      381.07     88.29 o 
  -3  15   7      103.18      117.51     63.49 o 
  -2  15   7       68.04       89.16     63.88 o 
  -1  15   7      830.29      959.39     92.92 o 
   0  15   7     2570.16     2472.78    138.07 o 
   1  15   7       70.86       45.30     65.27 o 
   2  15   7     3659.22     3934.18    229.11 o 
   3  15   7     5771.17     6177.14    332.16 o 
   4  15   7     3223.92     2904.05    232.03 o 
   5  15   7      352.55      228.20     88.06 o 
  -5  16   7     2326.29     2036.71    148.39 o 
  -4  16   7      748.28      476.99     73.02 o 
  -3  16   7        8.89      -15.62     72.93 o 
  -2  16   7        6.19       21.30     71.63 o 
  -1  16   7        5.06       37.77    106.81 o 
   0  16   7     2025.75     1967.88    190.77 o 
   1  16   7     7311.28     7537.62    389.45 o 
   2  16   7     3395.56     3381.44    226.28 o 
   3  16   7        0.91      -30.85     82.95 o 
  -3  17   7     2067.53     1836.20    151.06 o 
  -2  17   7       25.53       40.31     79.32 o 
  -1  17   7     1837.74     1243.03    186.21 o 
   0  17   7     3996.65     3629.03    319.48 o 
   1  17   7     1011.50      706.56    139.41 o 
 -12   0   8     1860.10     1763.15    228.78 o 
 -11   0   8      986.76      793.16    113.07 o 
 -10   0   8    18540.87    19955.21   1018.82 o 
  -9   0   8    29142.59    34606.06   1451.62 o 
  -8   0   8    11212.41    11698.06    657.00 o 
  -7   0   8      150.36      141.86     37.39 o 
  -6   0   8     7549.13     7624.16    308.43 o 
  -5   0   8     2503.29     2530.71    118.24 o 
  -4   0   8     4815.56     4579.36    175.09 o 
  -3   0   8      209.78      216.43    129.07 o 
  -2   0   8     1102.51     1145.70    233.24 o 
  -1   0   8    27327.65    27827.46   1015.94 o 
   0   0   8    96412.14    90117.74   1732.45 o 
   1   0   8    54889.45    53219.08   1148.61 o 
   2   0   8    78078.95    73279.59   1891.50 o 
   3   0   8      643.42      631.47     64.51 o 
   4   0   8    26630.29    26568.87    779.48 o 
   5   0   8    25960.81    26214.28    808.09 o 
   6   0   8     9057.67     9185.53    404.45 o 
   7   0   8      828.20      735.64    239.73 o 
   8   0   8        0.66       18.18     61.31 o 
   9   0   8        0.83       13.00    105.61 o 
  10   0   8      540.84      257.42    121.00 o 
 -12   1   8     1482.20      964.94    101.62 o 
 -11   1   8     5594.31     6078.89    310.67 o 
 -10   1   8     3614.19     4203.44    243.25 o 
  -9   1   8        0.28       26.95     56.75 o 
  -8   1   8     5432.97     5930.08    289.76 o 
  -7   1   8     3638.60     4148.92    171.03 o 
  -6   1   8      460.35      544.91     40.61 o 
  -5   1   8     3874.70     3871.64    124.46 o 
  -4   1   8    11684.38    10545.67    226.75 o 
  -3   1   8     9392.14     8884.09    194.00 o 
  -2   1   8     5505.46     4371.23    114.05 o 
  -1   1   8    43710.40    43614.70   1180.44 o 
   0   1   8    20425.88    18417.79    347.04 o 
   1   1   8       85.96      197.47     35.97 o 
   2   1   8    31766.11    30509.76    557.63 o 
   3   1   8    48545.43    49335.58    827.41 o 
   4   1   8    11747.81    11747.21    319.93 o 
   5   1   8      899.97      966.49     60.31 o 
   6   1   8     2950.90     2998.86    195.11 o 
   7   1   8     2953.57     2887.44    128.46 o 
   8   1   8        2.77      104.20     50.76 o 
   9   1   8     1484.69     1475.65    144.85 o 
  10   1   8     1191.05      962.21    111.55 o 
 -11   2   8      943.38      757.19     86.74 o 
 -10   2   8      201.07      225.79     66.98 o 
  -9   2   8       88.26      100.00     56.65 o 
  -8   2   8     2035.74     2003.31    161.20 o 
  -7   2   8    11574.53    12603.99    375.15 o 
  -6   2   8    17009.79    16635.17    517.52 o 
  -5   2   8     9228.66     8735.03    227.04 o 
  -4   2   8        2.23       49.68     23.08 o 
  -3   2   8    33769.52    31387.80    752.74 o 
  -2   2   8    97369.89    96193.58   1910.84 o 
  -1   2   8    64265.23    61610.82   1057.08 o 
   0   2   8    11637.42    10459.23    234.33 o 
   1   2   8       40.32       38.61     17.15 o 
   2   2   8      949.06      904.06     54.74 o 
   3   2   8       12.84       40.08     20.05 o 
   4   2   8     1378.34     1310.36     98.02 o 
   5   2   8      539.33      631.14     51.35 o 
   6   2   8      467.25      637.03     54.50 o 
   7   2   8    11489.03    11481.76    348.54 o 
   8   2   8    16720.14    18154.50    566.97 o 
   9   2   8     6959.95     6543.61    360.67 o 
  10   2   8      342.10      156.60     85.72 o 
 -11   3   8       47.75       41.93     76.52 o 
 -10   3   8       91.65       33.96     65.93 o 
  -9   3   8       60.79       67.36     54.61 o 
  -8   3   8     1870.28     2089.14    112.11 o 
  -7   3   8     1143.60     1246.64     72.59 o 
  -6   3   8     3493.33     3421.05    142.30 o 
  -5   3   8    15296.26    15042.05    347.10 o 
  -4   3   8    57954.11    54784.65   2102.31 o 
  -3   3   8    29174.19    29309.50    606.58 o 
  -2   3   8     3197.57     2656.33    115.46 o 
  -1   3   8     3249.98     2670.35    116.91 o 
   0   3   8     5560.67     5087.51    176.54 o 
   1   3   8     4253.72     3784.99    126.96 o 
   2   3   8      232.41      303.91     30.44 o 
   3   3   8        1.23       36.27     23.67 o 
   4   3   8       44.08       77.50     24.32 o 
   5   3   8     3659.05     3622.80    228.97 o 
   6   3   8     6367.86     6617.24    232.38 o 
   7   3   8     4009.57     4142.27    198.10 o 
   8   3   8       50.45      204.35     59.74 o 
   9   3   8     2340.82     1852.16    227.05 o 
  10   3   8     3085.20     2412.28    190.73 o 
 -11   4   8        1.33       46.43    104.17 o 
 -10   4   8     1037.63     1492.51    158.06 o 
  -9   4   8     3980.22     4205.93    178.06 o 
  -8   4   8     2911.30     3386.65    243.17 o 
  -7   4   8     1310.82     1398.06     80.88 o 
  -6   4   8      262.23      257.83     57.89 o 
  -5   4   8     1265.29     1349.98    101.94 o 
  -4   4   8     1084.39     1172.13    129.92 o 
  -3   4   8       32.18       98.21     36.86 o 
  -2   4   8       28.29       58.86     23.27 o 
  -1   4   8    12844.21    13518.51    359.72 o 
   0   4   8    23826.84    24555.32    524.06 o 
   1   4   8    13420.55    12935.42    291.00 o 
   2   4   8     4600.71     4498.25    153.89 o 
   3   4   8      756.85     1036.35     65.21 o 
   4   4   8      184.94      197.37     25.92 o 
   5   4   8     5139.71     5186.91    192.76 o 
   6   4   8     3454.65     3537.59    181.01 o 
   7   4   8        3.08       38.37     46.93 o 
   8   4   8       21.87       15.85     66.31 o 
   9   4   8      121.11       44.37     61.23 o 
  10   4   8       82.26       18.32     85.58 o 
 -11   5   8     2448.18     2226.02    237.44 o 
 -10   5   8     3055.02     3209.24    284.12 o 
  -9   5   8      652.42      787.09    143.87 o 
  -8   5   8     1810.42     1909.52    127.86 o 
  -7   5   8     3571.86     3979.46    204.65 o 
  -6   5   8     8483.89     8227.77    263.01 o 
  -5   5   8     8535.40     8399.65    254.30 o 
  -4   5   8     9735.28     8653.20    219.67 o 
  -3   5   8     8972.04     9487.98    289.97 o 
  -2   5   8    22453.73    22433.85    725.93 o 
  -1   5   8     3915.90     4236.33    172.99 o 
   0   5   8      162.59      248.36     66.98 o 
   1   5   8     8740.44     8211.50    209.63 o 
   2   5   8     7080.91     6365.93    194.45 o 
   3   5   8     5880.62     5798.68    196.28 o 
   4   5   8     6911.22     6527.08    220.75 o 
   5   5   8     9717.27     9461.66    291.28 o 
   6   5   8      598.70      800.52     72.05 o 
   7   5   8       10.31       24.07     49.39 o 
   8   5   8      167.32      181.43     55.75 o 
   9   5   8      364.71      288.67     78.37 o 
 -11   6   8        9.19      -32.72    104.17 o 
 -10   6   8        1.40      -17.56     89.98 o 
  -9   6   8      104.21      146.02     76.74 o 
  -8   6   8       90.55      189.65    112.59 o 
  -7   6   8      295.79      590.12     89.74 o 
  -6   6   8      229.47      361.90     45.01 o 
  -5   6   8      297.95      226.58     40.92 o 
  -4   6   8      714.21      616.54    105.49 o 
  -3   6   8      338.42      419.23     49.98 o 
  -2   6   8      484.22      729.49     80.99 o 
  -1   6   8     1672.85     1672.42    168.93 o 
   0   6   8       69.86      174.55     50.27 o 
   1   6   8      684.05      834.33     97.65 o 
   2   6   8        1.35       32.45     20.71 o 
   3   6   8        1.13        7.91     24.00 o 
   4   6   8       74.29       55.05     37.78 o 
   5   6   8      188.92      128.44     33.91 o 
   6   6   8      338.56      485.72     53.65 o 
   7   6   8       32.92      129.85     74.13 o 
   8   6   8        4.47       39.84     58.25 o 
   9   6   8       59.28       -8.17     66.58 o 
 -11   7   8     3309.60     3747.87    367.83 o 
 -10   7   8     3947.02     4216.51    373.36 o 
  -9   7   8      392.12      508.08     95.02 o 
  -8   7   8     1413.95     1619.53    171.77 o 
  -7   7   8     3254.69     3526.79    313.70 o 
  -6   7   8     5436.25     5951.50    310.66 o 
  -5   7   8     3980.07     4180.27    240.92 o 
  -4   7   8     1539.76     1577.03    126.75 o 
  -3   7   8     2939.04     2900.02    140.27 o 
  -2   7   8     7389.47     7066.47    254.84 o 
  -1   7   8     6670.36     6014.94    219.34 o 
   0   7   8       99.32      203.84     65.46 o 
   1   7   8     4282.66     3840.22    134.24 o 
   2   7   8    16310.18    16227.17    374.87 o 
   3   7   8    14490.79    13827.88    351.25 o 
   4   7   8    13905.15    14344.05    376.99 o 
   5   7   8     4737.39     5017.97    225.47 o 
   6   7   8       31.97       11.40     44.62 o 
   7   7   8      522.15      622.44     91.82 o 
   8   7   8      287.00      212.33     61.35 o 
   9   7   8      450.03      316.82     70.30 o 
 -10   8   8     1217.78      998.14    139.29 o 
  -9   8   8     3259.06     3694.71    324.29 o 
  -8   8   8     2651.93     3346.60    291.81 o 
  -7   8   8      554.39      590.84    107.06 o 
  -6   8   8     1089.71     1242.31    146.27 o 
  -5   8   8     2768.90     2974.43    193.91 o 
  -4   8   8      382.29      598.57     65.89 o 
  -3   8   8     1181.27     1098.02     73.05 o 
  -2   8   8     1311.01     1206.64     80.92 o 
  -1   8   8     1120.13     1318.97     84.61 o 
   0   8   8     9685.43     9475.60    621.32 o 
   1   8   8    13070.24    12742.80    397.85 o 
   2   8   8     8293.36     8655.66    251.53 o 
   3   8   8       46.77       81.17     28.30 o 
   4   8   8     2547.95     2640.31    135.18 o 
   5   8   8     6523.50     7196.42    395.44 o 
   6   8   8     3720.89     3949.35    199.16 o 
   7   8   8      148.02      195.54     60.21 o 
   8   8   8       42.78       78.18     64.02 o 
   9   8   8        1.28        2.07     74.53 o 
 -10   9   8       39.28       41.86     93.83 o 
  -9   9   8       93.95       36.09     82.51 o 
  -8   9   8     1447.00     1472.06    166.23 o 
  -7   9   8     2122.78     2329.21    224.93 o 
  -6   9   8      568.92      651.95     94.06 o 
  -5   9   8    20702.65    21144.19    745.57 o 
  -4   9   8    37928.32    39228.92   1114.61 o 
  -3   9   8    21228.40    21514.80    553.59 o 
  -2   9   8     1384.77     1560.93     94.10 o 
  -1   9   8     2806.23     2961.00    150.19 o 
   0   9   8     5595.50     5777.55    281.92 o 
   1   9   8     1787.95     1812.27    112.37 o 
   2   9   8      261.91      272.73     70.35 o 
   3   9   8     1008.74     1064.06     61.99 o 
   4   9   8        3.06       49.78     38.78 o 
   5   9   8      934.70     1004.68     83.08 o 
   6   9   8     3780.93     4666.59    218.83 o 
   7   9   8     3885.14     3895.80    194.70 o 
   8   9   8        8.06       -2.17     65.97 o 
  -9  10   8        3.30       11.79     87.09 o 
  -8  10   8      538.57      432.55     78.43 o 
  -7  10   8     6587.50     6303.95    483.06 o 
  -6  10   8    13467.66    13123.45    797.25 o 
  -5  10   8     7253.99     8047.99    392.70 o 
  -4  10   8      422.94      309.11     46.40 o 
  -3  10   8    14734.20    15229.37    590.85 o 
  -2  10   8    27199.93    28791.04    693.66 o 
  -1  10   8    17286.12    17723.15    505.01 o 
   0  10   8     2625.97     2811.03    176.98 o 
   1  10   8     1139.17     1286.07     83.19 o 
   2  10   8      902.42      995.49     69.18 o 
   3  10   8      877.08     1062.18     90.76 o 
   4  10   8     3210.81     2909.86    183.98 o 
   5  10   8      644.25      560.46     56.41 o 
   6  10   8      254.93      294.53     52.42 o 
   7  10   8     5111.48     5486.70    307.50 o 
   8  10   8    10492.71    10521.82    413.69 o 
  -9  11   8       15.59       29.83     84.92 o 
  -8  11   8     2321.36     2018.64    201.60 o 
  -7  11   8     3278.25     3331.69    304.32 o 
  -6  11   8        9.78       55.57     67.12 o 
  -5  11   8     2412.70     2505.59    341.49 o 
  -4  11   8     6945.39     7876.91    388.03 o 
  -3  11   8     1468.39     1816.33    122.10 o 
  -2  11   8     2079.32     2261.34    236.00 o 
  -1  11   8     8554.29     8944.65    326.53 o 
   0  11   8     5054.48     5361.71    234.14 o 
   1  11   8       49.62       -5.33     37.35 o 
   2  11   8     6437.45     7181.48    355.06 o 
   4  11   8     4020.96     4598.74    268.53 o 
   5  11   8      445.43      414.75     63.74 o 
   6  11   8     2013.04     2083.94    297.34 o 
   7  11   8     1450.21     1395.72    111.38 o 
  -8  12   8     4737.63     4811.93    404.16 o 
  -7  12   8      190.81      163.83     77.70 o 
  -6  12   8      566.01      502.08     72.66 o 
  -5  12   8     1634.34     1729.61    140.25 o 
  -4  12   8     1392.80     1403.23    103.67 o 
  -3  12   8        2.26       45.49     50.60 o 
  -2  12   8       11.10       68.45     48.55 o 
  -1  12   8     6650.44     6908.18    397.74 o 
   0  12   8    15727.49    17090.78    548.96 o 
   1  12   8    16801.35    18171.75    535.06 o 
   2  12   8    10935.50    11263.62    388.71 o 
   3  12   8      118.28       23.98     57.57 o 
   4  12   8     5893.89     6015.20    322.27 o 
   5  12   8     9076.38     9702.51    462.79 o 
   6  12   8     3851.86     3763.99    236.07 o 
   7  12   8      210.82      182.13    116.92 o 
  -8  13   8     1646.96     1498.52    187.64 o 
  -7  13   8      953.77      672.88     99.83 o 
  -6  13   8       45.70        5.05     77.47 o 
  -5  13   8      124.87      165.94     57.20 o 
  -4  13   8     1009.14     1079.93    125.58 o 
  -3  13   8      922.78     1087.46     90.46 o 
  -2  13   8      840.43      824.20     80.15 o 
  -1  13   8     3343.77     3452.03    171.66 o 
   0  13   8     3842.70     4236.37    196.07 o 
   1  13   8       20.27       58.32     44.99 o 
   2  13   8     4447.09     4746.16    270.58 o 
   3  13   8     7424.72     8163.87    400.88 o 
   4  13   8     2155.56     2191.33    430.14 o 
   5  13   8       10.04        4.69     71.63 o 
   6  13   8      784.36      470.15    244.18 o 
  -7  14   8     2308.26     2018.88    227.10 o 
  -6  14   8     2670.02     2798.08    179.68 o 
  -5  14   8     2047.65     1929.86    125.22 o 
  -4  14   8       35.28      -27.19     62.71 o 
  -3  14   8     3236.51     3528.01    218.84 o 
  -2  14   8     8945.34    10666.14    758.04 o 
  -1  14   8     6023.75     6254.96    414.74 o 
   0  14   8     2593.85     2579.11    142.35 o 
   1  14   8      253.83      165.19     50.76 o 
   2  14   8       68.80       60.88     67.57 o 
   3  14   8        1.71        8.82     69.07 o 
   4  14   8       57.17       21.74     72.93 o 
   5  14   8       29.44        3.58     80.82 o 
  -6  15   8      535.12      455.71     71.55 o 
  -5  15   8     1518.11     1455.52    123.05 o 
  -4  15   8     3867.40     3409.83    413.06 o 
  -3  15   8     3031.76     2990.74    234.55 o 
  -2  15   8      213.36      246.33     66.99 o 
  -1  15   8      268.93      373.36     95.27 o 
   0  15   8      238.44      266.86     57.48 o 
   1  15   8       86.49      136.81     73.85 o 
   2  15   8      238.16      290.16     74.62 o 
   3  15   8      316.15      266.06     76.65 o 
   4  15   8      506.81      362.95     99.36 o 
  -4  16   8      117.74       80.77     75.28 o 
  -3  16   8      149.45       22.16     74.84 o 
  -2  16   8      196.01       58.96     73.00 o 
  -1  16   8     1243.76     1160.28    164.79 o 
   0  16   8     2119.02     2464.91    251.87 o 
   1  16   8      922.34      819.03    102.91 o 
   2  16   8      124.94      115.67     82.56 o 
   3  16   8        8.74       64.26     85.36 o 
  -2  17   8     1169.93      993.79    130.53 o 
  -1  17   8       94.04        1.77     83.35 o 
   0  17   8      270.56      179.47    115.72 o 
 -11   1   9     1674.34     1681.37    135.61 o 
 -10   1   9     3634.82     4392.69    243.90 o 
  -9   1   9     4124.68     4387.31    238.83 o 
  -8   1   9     1957.12     2141.74    146.74 o 
  -7   1   9       42.20       94.23     32.31 o 
  -6   1   9    12600.55    12030.58    340.49 o 
  -5   1   9    23009.03    23527.08    408.71 o 
  -4   1   9    34443.42    30878.71    498.39 o 
  -3   1   9    27387.13    26380.86    451.68 o 
  -2   1   9    20487.05    17636.39    370.61 o 
  -1   1   9     1396.73     1282.13    113.33 o 
   0   1   9      842.27     1076.75     53.97 o 
   1   1   9      175.34      148.91     17.04 o 
   2   1   9      827.90      934.82    121.81 o 
   3   1   9     7362.70     7264.47    227.35 o 
   4   1   9    13012.77    13344.85    355.91 o 
   5   1   9    14022.22    14547.28    388.09 o 
   6   1   9     5161.46     5705.62    207.47 o 
   7   1   9     2658.25     2833.57    126.27 o 
   8   1   9        5.57      107.95     54.12 o 
   9   1   9      931.73      682.67    207.13 o 
 -11   2   9       43.70       54.94     78.32 o 
 -10   2   9      428.37      420.12     67.79 o 
  -9   2   9      209.52      277.13     58.57 o 
  -8   2   9      241.15      261.11     40.55 o 
  -7   2   9     3406.07     3407.50    143.87 o 
  -6   2   9    11246.19    11412.86    393.18 o 
  -5   2   9     8563.22     8258.01    204.39 o 
  -4   2   9       60.66       43.87     20.01 o 
  -3   2   9     4856.83     4594.38    157.37 o 
  -2   2   9    14230.98    12941.46    334.68 o 
  -1   2   9       88.11       78.32     28.16 o 
   0   2   9     4137.53     4387.26    138.44 o 
   1   2   9      144.60      120.93     23.57 o 
   2   2   9     6552.20     6060.37    199.77 o 
   3   2   9     1359.64     1393.11     75.94 o 
   4   2   9     8048.79     7940.05    251.26 o 
   5   2   9     3168.15     3138.09    133.39 o 
   6   2   9       17.02       27.52     34.55 o 
   7   2   9     5662.35     6030.84    259.99 o 
   8   2   9     4889.19     5708.62    384.18 o 
   9   2   9     1619.77     1295.54    127.57 o 
  10   2   9       47.42       66.69     91.85 o 
 -11   3   9     4996.23     5801.40    444.82 o 
 -10   3   9     2718.04     2964.57    284.12 o 
  -9   3   9       20.44       54.58     48.10 o 
  -8   3   9     1912.62     1925.05    102.32 o 
  -7   3   9     7274.50     7908.65    286.71 o 
  -6   3   9     2302.77     2236.44    158.49 o 
  -5   3   9       52.47       58.98     23.76 o 
  -4   3   9       53.53      148.66     46.84 o 
  -3   3   9     5048.28     4512.18    161.86 o 
  -2   3   9    21431.10    19880.06    441.05 o 
  -1   3   9    60129.94    61078.61   1429.82 o 
   0   3   9    31218.29    29487.71    631.34 o 
   1   3   9      733.01      639.33     69.90 o 
   2   3   9    21543.17    20656.96    438.10 o 
   3   3   9    26546.85    26412.24    543.79 o 
   4   3   9    16222.18    15701.57    399.65 o 
   5   3   9     1450.41     1628.49     81.55 o 
   6   3   9      619.25      728.77     53.95 o 
   7   3   9      146.21      138.16     63.71 o 
   8   3   9      164.34      201.92     56.84 o 
   9   3   9     1062.51      758.95     85.40 o 
  10   3   9      160.51       22.80     90.01 o 
 -11   4   9        9.36       17.08    101.53 o 
 -10   4   9     5051.45     5411.43    414.74 o 
  -9   4   9    12140.24    14369.03    558.00 o 
  -8   4   9     8441.10     8613.31    434.35 o 
  -7   4   9     1406.09     1451.22    109.12 o 
  -6   4   9       74.64       92.41     32.93 o 
  -5   4   9      221.68      194.97     56.25 o 
  -4   4   9     1707.96     1597.19    102.13 o 
  -3   4   9      831.23      752.21     53.00 o 
  -2   4   9     3573.57     3066.34    129.23 o 
  -1   4   9     3804.35     3712.22    148.46 o 
   0   4   9    59302.57    54419.02   1205.77 o 
   1   4   9    76342.45    74895.91   1241.10 o 
   2   4   9    25342.83    24182.63    491.76 o 
   3   4   9      255.94      223.08     26.75 o 
   4   4   9     6504.82     6538.50    223.86 o 
   5   4   9    12262.82    12574.63    357.04 o 
   6   4   9     4273.76     4310.92    171.77 o 
   7   4   9       91.37      102.37     49.29 o 
   8   4   9       35.55       45.39     57.51 o 
   9   4   9       25.50       37.96     64.27 o 
 -11   5   9     1201.20      998.86    153.72 o 
 -10   5   9      293.70      256.45     90.94 o 
  -9   5   9     2505.03     2525.84    401.51 o 
  -8   5   9     8881.81    10477.63    847.05 o 
  -7   5   9     4825.20     4875.22    232.11 o 
  -6   5   9      192.65      228.67     40.43 o 
  -5   5   9    10592.57    10289.37    420.76 o 
  -4   5   9    16926.34    15976.96    425.20 o 
  -3   5   9     2061.55     1829.94    100.21 o 
  -2   5   9     1656.15     1578.38     86.06 o 
  -1   5   9     8443.78     8347.81    261.67 o 
   0   5   9     5510.02     5166.07    214.84 o 
   1   5   9      308.63      395.61     41.44 o 
   2   5   9     4840.73     4365.97    173.69 o 
   3   5   9     4842.71     5162.63    181.76 o 
   4   5   9      188.23      254.12     32.33 o 
   5   5   9     8816.14     8909.17    281.18 o 
   6   5   9    12153.88    12455.89    436.64 o 
   7   5   9     1811.25     1806.47    116.83 o 
   8   5   9        0.86       33.45     59.26 o 
   9   5   9     1615.27     1438.54    122.37 o 
 -11   6   9        7.10       -6.26    106.57 o 
 -10   6   9      572.10      293.43     69.80 o 
  -9   6   9       70.58       60.29     61.05 o 
  -8   6   9     7700.49     7838.28    373.72 o 
  -7   6   9    18633.68    18552.92    673.93 o 
  -6   6   9    18142.27    19023.63    671.42 o 
  -5   6   9    10297.58    10418.89    438.15 o 
  -4   6   9      490.37      619.58     67.48 o 
  -3   6   9    21345.96    21317.72    525.66 o 
  -2   6   9    42267.68    42600.95    893.77 o 
  -1   6   9    17131.98    16634.60    595.97 o 
   0   6   9      625.05      571.09     63.01 o 
   1   6   9       48.08       76.65     19.57 o 
   2   6   9      349.17      292.95     35.94 o 
   3   6   9     1012.00     1093.98     80.59 o 
   4   6   9    13390.97    13257.05    363.85 o 
   5   6   9     6422.10     6760.49    309.00 o 
   6   6   9     1605.46     1861.02    112.76 o 
   7   6   9    10721.44    11274.97    422.59 o 
   8   6   9     6872.55     7492.70    323.24 o 
   9   6   9     3203.92     2677.89    178.03 o 
 -10   7   9      193.78       61.21     73.04 o 
  -9   7   9      761.27      762.39    154.93 o 
  -8   7   9     8177.07     8661.74    401.99 o 
  -7   7   9     6651.69     6562.56    331.15 o 
  -6   7   9      841.92      838.96     85.40 o 
  -5   7   9     7549.24     7767.37    372.43 o 
  -4   7   9     7289.48     6795.09    334.56 o 
  -3   7   9     2735.59     2532.82    126.94 o 
  -2   7   9       12.84       56.38     50.55 o 
  -1   7   9     7412.56     7932.12    351.10 o 
   0   7   9     3580.23     3533.64    166.60 o 
   1   7   9     1319.06     1372.99     85.24 o 
   2   7   9     5629.70     5150.21    176.50 o 
   3   7   9     3354.67     3087.99    130.34 o 
   4   7   9      132.55      135.82     31.34 o 
   5   7   9     7994.14     8498.76    324.34 o 
   6   7   9     6369.48     6514.91    280.38 o 
   7   7   9     2951.20     3081.69    198.98 o 
   8   7   9       72.19       45.50     64.60 o 
   9   7   9     1597.25     1232.89    116.73 o 
 -10   8   9     1922.29     1684.51    144.71 o 
  -9   8   9     5396.13     6028.13    317.72 o 
  -8   8   9     6123.23     6811.66    343.10 o 
  -7   8   9      723.75      753.12     76.72 o 
  -6   8   9      268.16      301.52     82.76 o 
  -5   8   9      269.48      334.28     47.33 o 
  -4   8   9     1409.37     1549.15    121.63 o 
  -3   8   9     2849.50     2963.88    147.52 o 
  -2   8   9     4236.24     4126.23    185.90 o 
  -1   8   9     2305.20     2248.87    120.31 o 
   0   8   9    30856.47    31086.27    732.18 o 
   1   8   9    27309.43    28423.73    691.28 o 
   2   8   9    15151.34    15328.55    455.33 o 
   3   8   9      937.18      955.89     98.92 o 
   4   8   9     3741.12     3497.28    145.20 o 
   5   8   9     8223.51     8250.64    322.59 o 
   6   8   9     2952.65     3383.41    170.47 o 
   7   8   9      129.15       48.44     56.98 o 
   8   8   9        3.68       24.89     67.43 o 
 -10   9   9     1321.61      835.02     91.51 o 
  -9   9   9      421.67      249.28     67.50 o 
  -8   9   9      473.21      473.66     72.03 o 
  -7   9   9     1957.73     1955.95    153.12 o 
  -6   9   9      778.19      999.82    119.57 o 
  -5   9   9        2.25       22.02     45.19 o 
  -4   9   9      129.38      209.06     59.90 o 
  -3   9   9      821.60      962.97     93.55 o 
  -2   9   9    11675.11    11830.35    376.89 o 
  -1   9   9    13433.25    13853.64    425.37 o 
   0   9   9     3807.16     3686.91    213.66 o 
   1   9   9     1263.12     1377.48     87.70 o 
   2   9   9     4223.06     4400.69    198.89 o 
   3   9   9     6184.55     6416.00    256.48 o 
   4   9   9     4780.62     4843.27    291.57 o 
   5   9   9      598.67      542.15     63.43 o 
   6   9   9      167.23      155.76     57.52 o 
   7   9   9        0.01       57.71     59.71 o 
   8   9   9      245.59      157.97     69.27 o 
  -9  10   9        0.66      -23.88     68.37 o 
  -8  10   9      448.63      301.22     61.73 o 
  -7  10   9     1469.77     1635.41    192.94 o 
  -6  10   9     2230.75     2555.02    156.93 o 
  -5  10   9      739.51      961.81     83.40 o 
  -4  10   9       13.75       52.70     45.66 o 
  -3  10   9     1241.32     1375.20    143.74 o 
  -2  10   9     4163.83     4326.70    192.36 o 
  -1  10   9     1155.32     1142.60     78.20 o 
   0  10   9       49.77       34.13     34.63 o 
   1  10   9     1944.54     2013.07    115.70 o 
   2  10   9     2714.15     2838.21    151.17 o 
   3  10   9     2125.37     2419.18    163.65 o 
   4  10   9      374.24      517.88    213.99 o 
   5  10   9      423.38      464.27     91.17 o 
   6  10   9      115.64      115.05     66.31 o 
   7  10   9      987.53      937.51    106.19 o 
   8  10   9     1190.07     1182.71    118.65 o 
  -9  11   9     1109.99      849.34    143.50 o 
  -8  11   9      112.34       62.79     64.47 o 
  -7  11   9      578.13      521.77     62.59 o 
  -6  11   9     3110.70     3241.95    284.12 o 
  -5  11   9     5522.81     6042.85    327.63 o 
  -4  11   9     9096.07     9780.05    451.20 o 
  -3  11   9     9444.68    10495.56    466.26 o 
  -2  11   9     6524.89     7137.20    283.73 o 
  -1  11   9     2712.97     3004.38    155.42 o 
   0  11   9      222.54      284.33     54.84 o 
   1  11   9      326.85      358.81     39.72 o 
   2  11   9     2899.84     3272.07    155.50 o 
   3  11   9     6451.16     6720.65    348.50 o 
   4  11   9     5211.03     5382.65    308.91 o 
   5  11   9     3465.89     3525.29    215.51 o 
   6  11   9     1422.59     1349.26    110.86 o 
   7  11   9      302.43      453.84    260.18 o 
  -8  12   9      218.98      119.79     70.23 o 
  -7  12   9      239.07      117.78     64.91 o 
  -6  12   9      862.22      737.44     85.10 o 
  -5  12   9       17.97       41.05     55.75 o 
  -4  12   9       78.99       88.50     54.20 o 
  -3  12   9      366.43      362.85     52.17 o 
  -2  12   9      641.24      838.35     80.29 o 
  -1  12   9        2.17       49.57     40.33 o 
   0  12   9      944.08     1339.95     90.06 o 
   1  12   9     2175.45     2551.91    132.31 o 
   2  12   9     1401.55     1242.35    104.10 o 
   3  12   9        1.51       22.93     59.80 o 
   4  12   9      157.29      227.66     83.12 o 
   5  12   9       19.20       41.86     68.92 o 
   6  12   9        4.01       -6.04     78.08 o 
  -7  13   9      415.04      164.93     68.37 o 
  -6  13   9      510.59      515.37     87.45 o 
  -5  13   9     6486.12     6316.95    486.91 o 
  -4  13   9    10012.21    10412.41    487.70 o 
  -3  13   9     6373.50     6564.46    678.65 o 
  -2  13   9      453.70      746.78     79.15 o 
  -1  13   9      140.97      155.46     64.20 o 
   0  13   9       37.10       13.76     48.33 o 
   1  13   9      113.55      104.73     47.93 o 
   2  13   9      153.95      241.64    152.40 o 
   3  13   9      164.54      262.07     94.79 o 
   4  13   9     1714.12     1757.94    142.24 o 
   5  13   9     4341.93     4372.59    389.25 o 
   6  13   9     3815.39     3220.13    457.93 o 
  -7  14   9     1155.13      747.30     92.23 o 
  -6  14   9     3587.55     3386.54    310.82 o 
  -5  14   9     3515.01     3278.34    215.53 o 
  -4  14   9        0.04       34.92     65.46 o 
  -3  14   9     3128.29     3083.45    205.56 o 
  -2  14   9     2692.36     2635.80    201.72 o 
  -1  14   9      409.42      344.26     87.09 o 
   0  14   9      204.39      178.84    115.52 o 
   1  14   9      440.00      473.23     55.19 o 
   2  14   9       11.60      -20.73     69.34 o 
   3  14   9      475.52      370.64    109.10 o 
   4  14   9     1608.01     1212.35    129.01 o 
   5  14   9     1444.17     1122.09    143.58 o 
  -5  15   9       22.48      -18.65     74.09 o 
  -4  15   9       83.06       59.84     69.69 o 
  -3  15   9      869.33      539.39     72.72 o 
  -2  15   9     3359.73     3276.00    202.79 o 
  -1  15   9     6495.08     6895.52    495.10 o 
   0  15   9     4307.04     3876.57    197.37 o 
   1  15   9       29.05       45.10     71.20 o 
   2  15   9     4415.76     4179.85    258.51 o 
   3  15   9     5664.83     6065.54    348.89 o 
   4  15   9     2368.67     2051.90    179.47 o 
  -4  16   9      436.19      139.33     79.21 o 
  -3  16   9     1114.68      963.58    176.94 o 
  -2  16   9      137.37       19.43     74.23 o 
  -1  16   9      941.54      848.09    104.43 o 
   0  16   9     6070.58     5552.74   1053.22 o 
   1  16   9     8712.80     8881.12    451.14 o 
   2  16   9     3805.79     3560.80    230.21 o 
 -11   0  10        2.94       57.49    115.00 o 
 -10   0  10     7183.08     8218.19    523.97 o 
  -9   0  10    13335.18    16364.44    843.44 o 
  -8   0  10     3269.95     3634.32    268.72 o 
  -7   0  10      156.55      114.15     40.83 o 
  -6   0  10     1694.24     1730.88    109.20 o 
  -5   0  10     2154.85     1870.03    111.07 o 
  -4   0  10     4990.33     4353.74    175.80 o 
  -3   0  10    25773.25    22731.46    528.68 o 
  -2   0  10    15333.36    14746.19    418.57 o 
  -1   0  10    44682.93    45645.41   1003.71 o 
   0   0  10   105293.76   103438.56   4634.95 o 
   1   0  10    66531.27    65104.67   2413.18 o 
   2   0  10    32338.30    32211.47   1098.22 o 
   3   0  10     2228.35     2598.86    163.68 o 
   4   0  10     2138.53     2085.17    148.21 o 
   5   0  10     5328.28     5600.00    290.88 o 
   6   0  10       74.60      122.00     64.96 o 
   7   0  10     1316.53     1643.72    359.54 o 
   8   0  10      328.05      140.49    127.14 o 
   9   0  10     1260.30     1055.63    215.79 o 
 -11   1  10     3428.86     3862.15    323.81 o 
 -10   1  10     2340.05     2203.72    192.46 o 
  -9   1  10      286.63      275.75    108.86 o 
  -8   1  10     7339.51     6802.13    629.56 o 
  -7   1  10     1771.04     1951.44     97.92 o 
  -6   1  10     3737.59     3862.72    157.77 o 
  -5   1  10     5146.02     4648.71    160.72 o 
  -4   1  10     1337.58     1132.82     65.19 o 
  -3   1  10      777.12      767.22     70.59 o 
  -2   1  10    17622.28    16578.09    320.34 o 
  -1   1  10    21306.13    22047.66    404.33 o 
   0   1  10    18224.87    16178.94    337.59 o 
   1   1  10     2313.72     2147.82     94.40 o 
   2   1  10    23250.32    22182.58    467.45 o 
   3   1  10    13704.02    14240.65    362.44 o 
   4   1  10       10.26       64.75     28.53 o 
   5   1  10     2674.65     3111.65    139.66 o 
   6   1  10     4132.65     4830.17    185.12 o 
   7   1  10      133.37      258.92     56.05 o 
   8   1  10      897.42      965.11    108.40 o 
   9   1  10     2675.72     2314.52    184.62 o 
 -11   2  10      308.42      178.98    110.42 o 
 -10   2  10     1067.35     1171.82    146.75 o 
  -9   2  10      818.84      726.47    132.55 o 
  -8   2  10     4300.22     4209.67    230.87 o 
  -7   2  10    25319.96    26426.21    664.61 o 
  -6   2  10    34608.42    35516.58    733.55 o 
  -5   2  10    23039.75    22089.98    553.94 o 
  -4   2  10       36.60       71.54     19.15 o 
  -3   2  10     4115.45     3623.26    162.96 o 
  -2   2  10    13578.92    12069.14    330.91 o 
  -1   2  10     9974.88     9771.90    530.82 o 
   0   2  10      333.44      526.13     94.24 o 
   1   2  10      299.00      353.69     39.19 o 
   2   2  10     6908.85     6301.88    203.49 o 
   3   2  10    21518.24    21207.46    475.82 o 
   4   2  10    21607.22    21690.89    568.35 o 
   5   2  10     5121.02     5233.16    195.48 o 
   6   2  10      381.83      522.47     47.02 o 
   7   2  10    11816.72    12268.05    369.12 o 
   8   2  10     9883.37    10108.83    386.24 o 
   9   2  10     2863.39     2590.17    411.38 o 
 -11   3  10       15.49       -7.22    106.81 o 
 -10   3  10     1343.63     1231.97    148.68 o 
  -9   3  10     4179.96     5038.78    370.24 o 
  -8   3  10     6189.31     7124.70    293.78 o 
  -7   3  10     3363.98     3286.58    182.86 o 
  -6   3  10       58.11       44.84     40.28 o 
  -5   3  10     8168.10     8325.51    255.57 o 
  -4   3  10    17965.24    17807.11    447.81 o 
  -3   3  10     3452.95     3258.27    134.85 o 
  -2   3  10      349.46      332.06     32.36 o 
  -1   3  10       39.24      121.50     90.62 o 
   0   3  10       19.03       43.10     21.39 o 
   1   3  10     6308.29     6766.16    209.07 o 
   2   3  10     6817.45     6736.13    212.34 o 
   3   3  10       65.77       47.99     24.95 o 
   4   3  10     2539.69     2640.83    120.59 o 
   5   3  10     5841.55     5669.56    204.51 o 
   6   3  10    12570.40    13152.99    378.45 o 
   7   3  10     6370.13     6917.60    294.60 o 
   8   3  10        3.55       57.13     60.01 o 
   9   3  10      866.58      772.42     81.47 o 
 -11   4  10       20.85      -42.58    109.22 o 
 -10   4  10      597.85      498.46     92.87 o 
  -9   4  10      324.38      324.47     92.14 o 
  -8   4  10       89.09       62.18     57.74 o 
  -7   4  10      792.62      825.03    118.36 o 
  -6   4  10      171.35      266.27     40.32 o 
  -5   4  10      142.98      181.17     45.14 o 
  -4   4  10     2825.56     2868.88    172.06 o 
  -3   4  10     2344.82     2320.90    110.91 o 
  -2   4  10      137.25      194.06     23.64 o 
  -1   4  10     1901.46     1797.79     94.22 o 
   0   4  10    10216.04     9683.42    292.00 o 
   1   4  10    12626.29    12396.56    299.53 o 
   2   4  10     5503.58     4995.34    175.11 o 
   3   4  10     1232.42     1246.55    113.04 o 
   4   4  10      433.16      500.18     60.18 o 
   5   4  10       62.52      118.38     33.92 o 
   6   4  10       19.96       31.69     39.15 o 
   7   4  10      666.07      780.77     67.31 o 
   8   4  10        6.16       14.62     60.95 o 
   9   4  10      762.99      576.58     74.57 o 
 -11   5  10     1945.14     1853.61    230.47 o 
 -10   5  10     2457.56     2890.71    265.35 o 
  -9   5  10     2627.17     2943.25    183.90 o 
  -8   5  10     1298.01     1482.15    106.88 o 
  -7   5  10        7.24       30.51     47.02 o 
  -6   5  10      225.11      251.43     44.04 o 
  -5   5  10      653.15      776.85     67.91 o 
  -4   5  10     7752.59     7247.62    378.77 o 
  -3   5  10    20567.07    21027.44    525.63 o 
  -2   5  10    17934.10    16941.03    450.88 o 
  -1   5  10     6033.80     6049.87    230.42 o 
   0   5  10     3096.58     2448.18    131.30 o 
   1   5  10       81.89       96.43     21.66 o 
   2   5  10     5123.62     5552.67    187.02 o 
   3   5  10     4164.67     4262.47    163.05 o 
   4   5  10     7915.61     8638.87    271.77 o 
   5   5  10     6220.07     6483.16    229.13 o 
   6   5  10     3799.17     3824.82    223.80 o 
   7   5  10     1716.55     1749.91    117.94 o 
   8   5  10      277.97      332.92     63.11 o 
   9   5  10        1.15      -10.17     71.19 o 
 -11   6  10       25.49        5.77    110.66 o 
 -10   6  10       29.31       41.70     73.23 o 
  -9   6  10       91.30      110.18     64.09 o 
  -8   6  10        0.01       46.79     55.08 o 
  -7   6  10       52.20      104.57     65.44 o 
  -6   6  10        3.45       72.70     57.49 o 
  -5   6  10        8.57       19.54     38.64 o 
  -4   6  10     2299.97     1939.48    118.39 o 
  -3   6  10      157.40      220.41     31.90 o 
  -2   6  10      179.70      206.98     54.24 o 
  -1   6  10      188.13      209.59     29.68 o 
   0   6  10      360.10      328.05    100.79 o 
   1   6  10     1558.19     1658.61    172.08 o 
   2   6  10       18.64       42.92     24.52 o 
   3   6  10      340.63      294.89     36.14 o 
   4   6  10      930.79     1081.66     62.36 o 
   5   6  10        2.32       28.06     36.87 o 
   6   6  10        1.08      -22.38     48.59 o 
   7   6  10        3.08       75.09     56.07 o 
   8   6  10        4.77       21.10     65.23 o 
   9   6  10      141.89       34.52     74.90 o 
 -10   7  10     3903.64     3724.69    237.93 o 
  -9   7  10     1175.45     1317.35    109.41 o 
  -8   7  10      865.56      813.66     89.49 o 
  -7   7  10      190.97      136.58     57.98 o 
  -6   7  10      409.69      509.71     54.91 o 
  -5   7  10       59.88       42.54     41.96 o 
  -4   7  10     1996.39     2038.57    147.35 o 
  -3   7  10    17996.78    18994.24    613.79 o 
  -2   7  10    17899.36    16984.13    953.87 o 
  -1   7  10     6348.29     6487.26    251.65 o 
   0   7  10     5863.49     6168.49    247.63 o 
   1   7  10      126.15      127.98     30.30 o 
   2   7  10     4935.87     4740.21    208.39 o 
   3   7  10     6023.39     5870.41    255.40 o 
   4   7  10     2944.47     2870.52    160.91 o 
   5   7  10     1860.61     2097.29    123.20 o 
   6   7  10      475.70      465.52     54.09 o 
   7   7  10      890.78      933.79     85.89 o 
   8   7  10      237.49      175.73     68.14 o 
 -10   8  10     1517.59     1141.08    113.65 o 
  -9   8  10      845.25      910.26     87.17 o 
  -8   8  10      590.72      523.03     64.84 o 
  -7   8  10      471.62      392.73     63.26 o 
  -6   8  10      157.61      160.41     48.21 o 
  -5   8  10       62.78       71.71    120.77 o 
  -4   8  10     3891.32     3909.42    244.42 o 
  -3   8  10     8542.44     8768.61    307.96 o 
  -2   8  10     2199.80     2173.53    120.48 o 
  -1   8  10      747.98      649.97     73.13 o 
   0   8  10     6966.76     6366.47    258.67 o 
   1   8  10    12267.02    12199.75    376.25 o 
   2   8  10     3741.14     3784.59    176.98 o 
   3   8  10       59.65      125.48     37.34 o 
   4   8  10       98.05      159.24     40.59 o 
   5   8  10     1012.62     1128.79    164.09 o 
   6   8  10       38.98        2.35     53.64 o 
   7   8  10     1068.31      882.79     75.64 o 
   8   8  10      448.53      243.92     71.60 o 
 -10   9  10      179.09      107.51     82.02 o 
  -9   9  10     1694.68     1558.30    122.14 o 
  -8   9  10     4829.42     4962.77    283.18 o 
  -7   9  10     3838.63     4127.71    242.98 o 
  -6   9  10      265.72      288.32     51.57 o 
  -5   9  10    10676.96    10977.57    486.42 o 
  -4   9  10    12037.60    12299.29    515.88 o 
  -3   9  10     2859.74     2554.81    275.08 o 
  -2   9  10       41.12       72.37     32.94 o 
  -1   9  10     1028.39     1129.95     79.24 o 
   0   9  10      958.13     1142.85     75.52 o 
   1   9  10     1088.96     1283.44    127.78 o 
   2   9  10     5547.72     5719.66    240.81 o 
   3   9  10      566.41      650.53     87.40 o 
   4   9  10     2151.81     2246.69    158.36 o 
   5   9  10     7438.18     7894.91    400.31 o 
   6   9  10     9655.35    10151.51    600.83 o 
   7   9  10     4409.76     4603.59    315.87 o 
   8   9  10       10.53        7.57     85.45 o 
  -9  10  10      332.66      259.12     73.03 o 
  -8  10  10     1482.06     1099.72    102.37 o 
  -7  10  10    10964.03    11289.21    508.42 o 
  -6  10  10    19643.23    21165.01    777.26 o 
  -5  10  10    10784.83    10318.22    470.48 o 
  -4  10  10      115.14      113.15     48.12 o 
  -3  10  10     5674.95     5771.91    305.39 o 
  -2  10  10     8892.60     9427.92    336.09 o 
  -1  10  10     3020.53     2958.65    152.14 o 
   0  10  10        2.22       56.50     37.05 o 
   1  10  10        0.51        3.35     37.70 o 
   2  10  10     2432.55     2396.92    151.49 o 
   3  10  10    10221.98    10170.38    360.33 o 
   4  10  10    11310.97    11260.96    511.53 o 
   5  10  10     2837.26     2644.70    172.55 o 
   6  10  10      384.21      451.56     86.85 o 
   7  10  10     7208.44     7309.78    502.68 o 
  -9  11  10      223.53      126.74     76.67 o 
  -8  11  10     1695.15     1394.00    217.84 o 
  -7  11  10      424.75      355.79     63.32 o 
  -6  11  10      596.52      624.04    102.24 o 
  -5  11  10     2483.97     2644.49    171.41 o 
  -4  11  10     3008.13     3297.22    203.76 o 
  -3  11  10       34.29      141.03    111.87 o 
  -2  11  10     8711.82     8720.06    327.49 o 
  -1  11  10    12413.75    13846.21    448.72 o 
   0  11  10     1520.28     1694.72    102.47 o 
   1  11  10     1282.68     1194.00     85.55 o 
   2  11  10     6625.26     6713.77    274.39 o 
   3  11  10     5133.08     5730.51    306.67 o 
   4  11  10      393.46      331.11     63.28 o 
   5  11  10      691.90      789.80     97.60 o 
   6  11  10     1854.52     1492.19    121.97 o 
   7  11  10      579.73      513.46    114.88 o 
  -8  12  10     1231.25     1116.08    124.26 o 
  -7  12  10       31.35       59.20     67.12 o 
  -6  12  10       97.15      116.94     81.92 o 
  -5  12  10      757.24      655.42     99.11 o 
  -4  12  10     3313.09     3548.88    224.77 o 
  -3  12  10     7401.51     8000.51    396.84 o 
  -2  12  10     1244.09     1537.24    150.12 o 
  -1  12  10     5210.71     5790.75    248.14 o 
   0  12  10    17934.39    20733.16    599.02 o 
   1  12  10    18059.29    19484.33    672.87 o 
   2  12  10     8824.07     9108.75    343.98 o 
   3  12  10      508.82      476.69     73.60 o 
   4  12  10      419.05      410.77    100.92 o 
   5  12  10      684.10      566.29     72.22 o 
   6  12  10       14.04        2.90     80.52 o 
  -7  13  10      274.45      157.06     70.52 o 
  -6  13  10      357.22      218.89     66.65 o 
  -5  13  10     1258.39     1097.29     98.67 o 
  -4  13  10      409.12      375.71     62.99 o 
  -3  13  10      447.46      356.13     59.38 o 
  -2  13  10     2913.58     2934.50    185.34 o 
  -1  13  10     3779.87     3805.84    536.48 o 
   0  13  10     3377.25     3603.72    200.83 o 
   1  13  10       14.54       71.53     49.11 o 
   2  13  10     3264.74     3536.55    288.68 o 
   3  13  10     1361.67     1243.10    156.50 o 
   4  13  10       17.50       96.73     71.88 o 
   5  13  10      348.33      168.88     80.23 o 
  -6  14  10     5802.88     6036.68    472.48 o 
  -5  14  10     3656.15     3373.36    214.06 o 
  -4  14  10      374.34      249.76     67.18 o 
  -3  14  10      676.17      568.65     66.76 o 
  -2  14  10     1941.45     2011.56    161.91 o 
  -1  14  10      962.95     1064.54    158.06 o 
   0  14  10       64.19       99.77     55.41 o 
   1  14  10      177.64      162.37     55.29 o 
   2  14  10     1556.79     1610.20    243.82 o 
   3  14  10     3009.74     2825.47    189.52 o 
   4  14  10     1959.41     1944.80    399.95 o 
  -5  15  10     1113.96      921.01    106.06 o 
  -4  15  10     1595.04     1355.36    119.33 o 
  -3  15  10     1306.97     1327.45    252.12 o 
  -2  15  10      807.41      772.47     90.39 o 
  -1  15  10      331.79      389.86     74.84 o 
   0  15  10      226.74      230.88    118.60 o 
   1  15  10      445.50      381.62     75.96 o 
   2  15  10      394.06      159.27     79.04 o 
   3  15  10       42.75      139.71    125.69 o 
  -3  16  10       20.98       10.50     79.07 o 
  -2  16  10        9.53       10.50     75.00 o 
  -1  16  10      222.89      215.94     83.65 o 
   0  16  10      846.32      960.37    137.61 o 
   1  16  10     1110.84      803.28    201.96 o 
 -11   1  11     1484.81     1070.31    181.63 o 
 -10   1  11     5451.77     6838.02    458.53 o 
  -9   1  11     6797.57     7337.45    478.98 o 
  -8   1  11     9745.15     9986.81    775.73 o 
  -7   1  11     4195.87     4267.39    254.85 o 
  -6   1  11        3.97       -1.93     25.82 o 
  -5   1  11     2732.85     2366.19     92.80 o 
  -4   1  11     5916.52     5221.38    149.03 o 
  -3   1  11     8495.92     7477.40    301.15 o 
  -2   1  11     7152.84     6763.99    291.95 o 
  -1   1  11    17695.87    18116.30    361.12 o 
   0   1  11    13031.33    12140.29    284.88 o 
   1   1  11     2750.80     2725.51    112.19 o 
   2   1  11     2029.32     1683.78     86.88 o 
   3   1  11     1444.45     1676.34     86.95 o 
   4   1  11     3949.19     3878.03    171.67 o 
   5   1  11     9023.33     9641.82    303.66 o 
   6   1  11     7767.13     8830.65    288.96 o 
   7   1  11     3519.72     4138.35    166.88 o 
   8   1  11      552.05      663.24     73.72 o 
   9   1  11       12.85       24.72     87.17 o 
 -11   2  11      860.00      771.99    116.19 o 
 -10   2  11     2505.21     2433.87    227.34 o 
  -9   2  11     1841.08     2005.65    181.39 o 
  -8   2  11      391.08      432.35     52.93 o 
  -7   2  11     7259.82     6829.30    369.37 o 
  -6   2  11     8577.71     7800.00    261.39 o 
  -5   2  11     4855.92     4781.75    173.13 o 
  -4   2  11      794.58      806.63     89.73 o 
  -3   2  11     1137.14     1257.67     70.59 o 
  -2   2  11     2371.51     2201.81    101.20 o 
  -1   2  11       23.68      147.17    117.03 o 
   0   2  11      258.35      198.00     24.19 o 
   1   2  11     1357.26     1293.89    106.05 o 
   2   2  11     2507.91     2470.78    111.31 o 
   3   2  11    11845.18    11759.34    444.05 o 
   4   2  11    10581.17    11385.55    330.79 o 
   5   2  11     2841.98     3154.54    137.48 o 
   6   2  11       27.29       81.34     40.04 o 
   7   2  11     1790.09     2121.54    134.80 o 
   8   2  11     2082.53     2068.73    148.46 o 
   9   2  11      230.86      139.14     89.52 o 
 -11   3  11     3076.79     3167.37    285.32 o 
 -10   3  11     2139.57     2291.69    224.45 o 
  -9   3  11      383.92      244.18     82.28 o 
  -8   3  11      320.75      312.34     53.55 o 
  -7   3  11      218.24      333.06     60.47 o 
  -6   3  11     7014.90     7076.32    263.66 o 
  -5   3  11     6515.40     5997.04    207.08 o 
  -4   3  11       18.32        6.23     26.85 o 
  -3   3  11     2820.77     2584.47    117.75 o 
  -2   3  11    21809.49    19951.86    497.82 o 
  -1   3  11    26617.87    25383.83    760.42 o 
   0   3  11    16139.81    14982.79    560.24 o 
   1   3  11      459.94      454.62     53.45 o 
   2   3  11     7828.79     7566.01    233.04 o 
   3   3  11     7323.14     7386.81    241.41 o 
   4   3  11      984.83     1128.03     73.17 o 
   5   3  11       44.92      105.77     35.48 o 
   6   3  11      133.58      206.24     49.02 o 
   7   3  11      654.21      824.98     73.86 o 
   8   3  11     3851.81     4083.31    203.79 o 
   9   3  11     4187.81     3113.33    219.08 o 
 -11   4  11        0.98       -9.62    110.91 o 
 -10   4  11     1520.48     1557.71    159.74 o 
  -9   4  11     3869.56     4160.35    230.84 o 
  -8   4  11     2781.81     2905.20    154.71 o 
  -7   4  11      238.93      344.46     48.42 o 
  -6   4  11       70.21       95.86     63.39 o 
  -5   4  11     4886.97     4650.08    235.41 o 
  -4   4  11    19134.60    19219.51    494.66 o 
  -3   4  11    19270.75    19241.38    493.83 o 
  -2   4  11     4097.43     3684.82    161.28 o 
  -1   4  11     5431.74     5063.25    394.06 o 
   0   4  11    30633.94    29594.26    681.93 o 
   1   4  11    28433.16    27313.78    654.84 o 
   2   4  11     9460.81     9222.85    268.81 o 
   3   4  11       13.28       14.64     28.06 o 
   4   4  11     1574.29     1632.78     92.19 o 
   5   4  11      818.20     1063.26     69.87 o 
   6   4  11     1586.75     1736.99     96.81 o 
   7   4  11     1673.07     1793.84    108.44 o 
   8   4  11      218.80      156.47     64.70 o 
   9   4  11     1668.39     1378.89    218.67 o 
 -11   5  11      397.60      269.92    111.38 o 
 -10   5  11      455.76      432.55     96.95 o 
  -9   5  11     4289.80     5211.11    271.00 o 
  -8   5  11     8271.37     8726.50    800.86 o 
  -7   5  11     2649.75     2940.12    159.90 o 
  -6   5  11     2169.22     2083.51    168.52 o 
  -5   5  11     9327.21     9542.00    404.93 o 
  -4   5  11     4085.43     4174.82    212.71 o 
  -3   5  11      415.49      671.98     84.02 o 
  -2   5  11     1644.79     1561.11     89.74 o 
  -1   5  11     2967.92     2749.69    133.04 o 
   0   5  11        7.48       55.85     26.80 o 
   1   5  11    14567.51    14536.92    435.26 o 
   2   5  11    12318.94    11581.12    316.00 o 
   3   5  11      929.64      935.57     64.10 o 
   4   5  11     1225.41     1409.14     91.01 o 
   5   5  11     6244.88     6926.56    239.82 o 
   6   5  11     3760.04     4138.84    197.96 o 
   7   5  11      398.96      570.69     92.13 o 
   8   5  11      339.22      468.97     66.42 o 
   9   5  11     1916.02     1440.96    123.41 o 
 -10   6  11     4456.25     3777.23    477.78 o 
  -9   6  11      549.54      462.72     74.90 o 
  -8   6  11     4873.40     5306.28    292.90 o 
  -7   6  11    13110.78    15061.41    586.69 o 
  -6   6  11    15577.32    15901.10    597.55 o 
  -5   6  11     6615.34     6937.06    593.01 o 
  -4   6  11       26.17       68.50     31.25 o 
  -3   6  11     3425.83     3475.10    164.86 o 
  -2   6  11     5388.71     5086.18    219.25 o 
  -1   6  11       29.91       46.44     28.23 o 
   0   6  11     2010.39     1987.65    117.61 o 
   1   6  11     2175.56     1717.62    120.53 o 
   2   6  11    14958.93    14647.42    450.59 o 
   3   6  11    27378.86    26657.58    580.99 o 
   4   6  11    27154.92    27107.74    622.09 o 
   5   6  11     4902.80     4995.34    190.85 o 
   6   6  11      842.68      650.31     65.52 o 
   7   6  11     5293.19     5968.39    374.85 o 
   8   6  11     4258.68     4327.71    241.01 o 
 -10   7  11      439.08      251.69     76.81 o 
  -9   7  11     2196.75     2080.86    245.03 o 
  -8   7  11     6746.31     7201.85    357.98 o 
  -7   7  11     3583.34     3521.29    208.36 o 
  -6   7  11     1104.76     1203.72    168.40 o 
  -5   7  11     7830.47     9076.09    412.86 o 
  -4   7  11     6476.48     7017.94    342.09 o 
  -3   7  11      784.25      933.09     68.09 o 
  -2   7  11     1613.81     1723.25    100.73 o 
  -1   7  11     2474.95     2545.69    139.80 o 
   0   7  11      436.88      622.98     60.84 o 
   1   7  11     5090.49     4831.69    389.15 o 
   2   7  11     7904.00     7635.48    327.36 o 
   3   7  11     2595.68     2545.06    137.76 o 
   4   7  11     1316.90     1430.41    171.31 o 
   5   7  11     4511.11     4146.84    354.03 o 
   6   7  11     2302.34     2350.79    244.47 o 
   7   7  11      484.58      388.55     62.79 o 
   8   7  11      138.03       96.96     71.95 o 
  -9   8  11     2048.20     1698.65    131.11 o 
  -8   8  11      828.48      718.98     84.20 o 
  -7   8  11        9.82       66.44     54.62 o 
  -6   8  11      621.27      684.29     73.31 o 
  -5   8  11     4605.79     4898.93    273.33 o 
  -4   8  11     8697.39     8960.76    409.17 o 
  -3   8  11    13538.20    14835.87    443.61 o 
  -2   8  11     6546.91     6572.52    260.92 o 
  -1   8  11     4509.65     4888.71    217.08 o 
   0   8  11    22553.46    23184.73    619.99 o 
   1   8  11    18535.33    18738.81    539.11 o 
   2   8  11     7382.71     7188.97    282.58 o 
   3   8  11       63.18       64.77     42.99 o 
   4   8  11     1106.08      925.15     76.11 o 
   5   8  11       31.42       30.30     60.55 o 
   6   8  11      160.89      127.14     67.02 o 
   7   8  11      742.22      707.02     93.35 o 
   8   8  11      119.67       26.62     89.44 o 
  -9   9  11      213.92      163.60     70.61 o 
  -8   9  11       30.88       81.92     63.74 o 
  -7   9  11      280.33      193.97     62.31 o 
  -6   9  11     2822.93     2649.23    165.53 o 
  -5   9  11      895.50      947.60    191.74 o 
  -4   9  11        0.30      -29.44     47.39 o 
  -3   9  11     1896.71     1946.29    143.69 o 
  -2   9  11    11137.41    11876.76    394.51 o 
  -1   9  11    17881.19    19360.39    550.78 o 
   0   9  11     7501.13     7820.90    301.63 o 
   1   9  11      462.09      644.90    179.43 o 
   2   9  11      736.05      995.89    115.70 o 
   3   9  11      805.10      748.45     68.42 o 
   5   9  11       85.40       72.89     86.85 o 
   6   9  11      230.76      253.35     71.46 o 
   7   9  11      597.76      413.19     78.39 o 
  -9  10  11      187.80      125.17     75.66 o 
  -8  10  11       36.74       48.00     67.34 o 
  -7  10  11      764.74      975.21    100.56 o 
  -6  10  11     1605.07     1955.29    126.80 o 
  -5  10  11      416.05      556.92     62.57 o 
  -4  10  11        6.43        8.32     49.94 o 
  -3  10  11      127.88       79.07     50.76 o 
  -2  10  11      292.38      310.06     38.90 o 
  -1  10  11       13.42       41.05     36.97 o 
   0  10  11      129.85      160.30     38.97 o 
   1  10  11     1189.48     1295.18     87.12 o 
   2  10  11     1843.77     2188.00    119.84 o 
   3  10  11     1829.52     2110.34    109.71 o 
   4  10  11     1946.62     2248.16    145.18 o 
   5  10  11      478.70      500.70     67.09 o 
   6  10  11       21.10       -3.27     74.15 o 
   7  10  11      509.42      396.97    108.74 o 
  -7  11  11      834.94      844.05     87.63 o 
  -6  11  11       34.62      -18.35     60.51 o 
  -5  11  11      310.03      351.47     69.16 o 
  -4  11  11      256.67      257.38     54.39 o 
  -3  11  11     1844.96     1898.34    187.17 o 
  -2  11  11     6794.81     6612.56    385.08 o 
  -1  11  11     5270.98     6073.70    299.38 o 
   0  11  11     2636.32     3000.08    149.30 o 
   1  11  11     1062.58     1120.16     87.22 o 
   2  11  11       56.97       62.91     46.72 o 
   3  11  11      600.20      568.23     78.54 o 
   4  11  11      884.71      930.63     93.07 o 
   5  11  11     1486.23     1296.22    222.53 o 
   6  11  11     1983.69     1801.02    152.28 o 
  -8  12  11       15.28        7.57     76.65 o 
  -7  12  11      142.23      138.46     70.09 o 
  -6  12  11      169.08      114.89     64.86 o 
  -5  12  11      178.73      174.69     94.06 o 
  -4  12  11        6.24      112.23     59.43 o 
  -3  12  11     1168.72     1259.12    218.44 o 
  -2  12  11       60.12       70.89     56.18 o 
  -1  12  11      388.06      299.04     56.30 o 
   0  12  11        3.22       83.36     47.44 o 
   1  12  11      188.73      228.98     47.45 o 
   2  12  11      229.60      202.44     51.95 o 
   3  12  11      516.13      400.17    101.28 o 
   4  12  11      871.92      610.34     71.23 o 
   5  12  11       44.77       10.27     73.88 o 
   6  12  11      110.30        7.14     85.15 o 
  -7  13  11     1338.72      972.43     92.53 o 
  -6  13  11       21.48      -13.36     69.36 o 
  -5  13  11      936.98     1029.93    222.77 o 
  -4  13  11     4720.67     4874.86    277.71 o 
  -3  13  11     4481.95     4254.71    252.02 o 
  -2  13  11     1366.36     1415.10    178.86 o 
  -1  13  11     1516.27     1891.38    193.66 o 
   0  13  11     2697.58     3037.06    158.76 o 
   1  13  11     1884.23     2032.98    117.29 o 
   2  13  11     1739.28     1844.15    124.28 o 
   3  13  11      215.05       88.96     71.83 o 
   4  13  11     1143.49      911.14    266.20 o 
   5  13  11     3473.42     2805.80    324.90 o 
  -6  14  11     3746.14     4114.88    427.98 o 
  -5  14  11     2010.57     1679.90    131.03 o 
  -4  14  11       37.86      -25.84     68.47 o 
  -3  14  11      529.41      635.81    101.28 o 
  -2  14  11      203.64      184.65     66.23 o 
  -1  14  11      175.42      142.37     71.59 o 
   0  14  11      818.73      712.63     70.58 o 
   1  14  11       35.61       11.37     57.25 o 
   2  14  11      885.24      832.84    104.83 o 
   3  14  11     3025.83     3111.50    349.31 o 
   4  14  11     3872.54     3637.22    698.63 o 
  -5  15  11     2177.52     1949.29    154.57 o 
  -4  15  11      154.01       62.02     75.30 o 
  -3  15  11     1165.53      859.90    101.21 o 
  -2  15  11     3837.37     3940.31    437.00 o 
  -1  15  11     6293.16     7194.54    515.06 o 
   0  15  11     2136.14     1952.67    147.89 o 
   1  15  11      109.72       73.88    101.88 o 
   2  15  11     1562.55     1257.09    125.16 o 
   3  15  11     1498.85     1321.57    166.47 o 
  -2  16  11     1018.25      591.80    124.13 o 
  -1  16  11      596.41      314.58     87.60 o 
   0  16  11     4738.92     4032.21    918.50 o 
  -8   0  12      129.95       82.76     72.66 o 
  -7   0  12     1051.15     1027.96     85.90 o 
  -6   0  12       60.88      138.88     39.13 o 
  -5   0  12     8631.46     8417.77    287.60 o 
  -4   0  12    37036.73    35427.45    928.97 o 
  -3   0  12    44384.49    43723.21    991.94 o 
  -2   0  12     4217.45     3695.67    300.00 o 
  -1   0  12     3522.04     3106.87    161.30 o 
   0   0  12    22985.39    22141.54   1027.24 o 
   1   0  12    35830.01    37167.22   1572.74 o 
   2   0  12     7156.67     6991.29    320.29 o 
   3   0  12      574.68      720.49     86.36 o 
   4   0  12      164.00      161.36     46.10 o 
   5   0  12     3967.31     4019.21    244.16 o 
   6   0  12     6617.85     7463.12    380.22 o 
   7   0  12     4531.75     4621.66    270.52 o 
   8   0  12      454.97      161.71     79.61 o 
   9   0  12     1168.78     1086.90    244.66 o 
 -10   1  12       48.79        7.46     97.91 o 
  -9   1  12     1238.59     1259.88    145.06 o 
  -8   1  12     2198.47     2322.48    192.70 o 
  -7   1  12      116.19      110.60     45.80 o 
  -6   1  12     5393.10     5488.58    200.63 o 
  -5   1  12    11542.05    10640.23    413.79 o 
  -4   1  12     2756.63     2910.84    123.82 o 
  -3   1  12     1362.93     1196.58     67.50 o 
  -2   1  12    11333.97    10683.27    250.53 o 
  -1   1  12    11280.23    11143.46    268.76 o 
   0   1  12     7394.96     7261.50    208.93 o 
   1   1  12      427.98      363.37     38.02 o 
   2   1  12     8286.28     7829.66    242.10 o 
   3   1  12       35.67       50.80     28.70 o 
   4   1  12     1995.26     2134.15    106.50 o 
   5   1  12     4261.41     5218.65    194.91 o 
   6   1  12     1247.24     1356.43     81.70 o 
   7   1  12       69.76      103.87     49.17 o 
   8   1  12     2919.32     2933.19    220.94 o 
   9   1  12     2191.13     1780.09    160.81 o 
 -11   2  12     4262.43     3788.77    374.33 o 
 -10   2  12     5596.02     5777.83    412.34 o 
  -9   2  12     2031.81     1924.58    188.85 o 
  -8   2  12     2084.99     1741.38    231.43 o 
  -7   2  12    13423.90    13597.44    438.71 o 
  -6   2  12    22661.08    23050.76    518.59 o 
  -5   2  12     6800.38     6949.12    237.21 o 
  -4   2  12       66.00      176.41     35.89 o 
  -3   2  12       67.94      114.64     25.64 o 
  -2   2  12      523.65      508.50     55.75 o 
  -1   2  12     3048.70     3282.32    149.25 o 
   0   2  12    15238.08    14202.00    408.12 o 
   1   2  12      117.08      198.58     26.33 o 
   2   2  12     9185.86     9686.41    314.55 o 
   3   2  12    24116.47    24775.60    550.66 o 
   4   2  12    14855.06    15773.41    417.32 o 
   5   2  12     4115.22     4508.84    209.77 o 
   6   2  12      639.02      627.58    105.24 o 
   7   2  12     4441.00     4548.16    211.53 o 
   8   2  12     1745.23     1581.07    126.28 o 
   9   2  12       94.47        7.28     95.78 o 
 -11   3  12        4.11       79.39    113.79 o 
 -10   3  12     1472.84     1518.26    146.51 o 
  -9   3  12     6467.80     7757.73    526.85 o 
  -8   3  12    11878.14    13485.77    516.83 o 
  -7   3  12     4482.09     5237.54    253.30 o 
  -6   3  12      368.17      510.66    165.39 o 
  -5   3  12     2950.48     2719.89    151.15 o 
  -4   3  12      275.35      273.10     48.60 o 
  -3   3  12      185.69      186.25     39.36 o 
  -2   3  12      333.53      382.57     35.90 o 
  -1   3  12      450.64      524.32     47.89 o 
   0   3  12     7194.60     6850.63    256.76 o 
   1   3  12    21122.18    21144.99    614.63 o 
   2   3  12     8962.19     8004.68    316.99 o 
   3   3  12       95.87      120.87     30.16 o 
   4   3  12     1735.69     1823.10     98.30 o 
   5   3  12     8484.06     9474.79    298.09 o 
   6   3  12    10715.35    11705.43    356.49 o 
   7   3  12     1820.30     1998.45    132.40 o 
   8   3  12       26.66       64.35     67.47 o 
   9   3  12        1.69       29.52     79.32 o 
 -11   4  12       29.56       91.90    114.51 o 
 -10   4  12        0.63      -66.15     99.36 o 
  -9   4  12      321.97      144.79     65.66 o 
  -8   4  12     1630.36     1737.01    112.90 o 
  -7   4  12     1099.59     1096.21     88.27 o 
  -6   4  12       16.68       65.53     45.21 o 
  -5   4  12     3451.76     3056.34    139.71 o 
  -4   4  12    10150.05     9695.75    315.81 o 
  -3   4  12     4855.55     5228.72    204.96 o 
  -2   4  12     3023.32     3001.20    150.08 o 
  -1   4  12        2.76       17.12     27.21 o 
   0   4  12     2939.23     2878.22    143.95 o 
   1   4  12     1371.96     1563.36     93.22 o 
   2   4  12      546.53      701.04     61.35 o 
   3   4  12     2442.96     2451.77    133.43 o 
   4   4  12      513.93      417.12     44.81 o 
   5   4  12      188.45      235.96     41.72 o 
   6   4  12     1686.86     1790.52     96.74 o 
   7   4  12     1329.44     1186.40     96.86 o 
   8   4  12        1.38       28.52     67.39 o 
 -10   5  12     1737.05     1765.08    192.94 o 
  -9   5  12     3507.60     4105.26    294.70 o 
  -8   5  12     6860.81     7142.30    343.42 o 
  -7   5  12     3966.06     4604.41    239.09 o 
  -6   5  12     2982.85     3192.48    183.37 o 
  -5   5  12      404.19      539.86     98.40 o 
  -4   5  12     1269.63     1366.15    158.90 o 
  -3   5  12     8909.07     9293.25    316.07 o 
  -2   5  12    10078.88     9631.00    325.49 o 
  -1   5  12     9925.39     8488.16    736.87 o 
   0   5  12     6077.76     6332.50    248.57 o 
   1   5  12      958.43     1206.08     78.21 o 
   2   5  12      897.29      833.54     68.22 o 
   4   5  12     1010.87     1090.68     81.56 o 
   5   5  12     1242.66     1149.91     69.69 o 
   6   5  12     1589.72     1749.93    195.45 o 
   7   5  12     2055.21     1981.63    126.32 o 
   8   5  12     1119.65     1123.02    114.25 o 
 -10   6  12       73.81       57.55     78.49 o 
  -9   6  12       34.27      -16.64     69.05 o 
  -8   6  12        6.73       30.45     61.12 o 
  -7   6  12        8.85       69.03     53.48 o 
  -6   6  12      220.11      247.78     48.46 o 
  -5   6  12        5.89       52.01     44.36 o 
  -4   6  12       43.18       71.35     34.48 o 
  -3   6  12      187.04      213.65     38.34 o 
  -2   6  12      314.87      316.67     39.98 o 
  -1   6  12      408.87      583.10     62.02 o 
   0   6  12      560.33      693.62     89.94 o 
   1   6  12       25.50       79.03     32.99 o 
   2   6  12       69.76      111.41     46.60 o 
   3   6  12      132.34      182.28     37.82 o 
   4   6  12       97.62      215.99     44.18 o 
   5   6  12       38.19       34.12     46.12 o 
   6   6  12      229.48       89.54     55.95 o 
   7   6  12       67.01       69.66     63.84 o 
   8   6  12        2.63      -16.93     73.88 o 
 -10   7  12     1423.18      920.39     98.74 o 
  -9   7  12      988.21     1151.88    112.42 o 
  -8   7  12     1643.31     1797.31    118.86 o 
  -7   7  12     2157.71     2194.31    140.77 o 
  -6   7  12     2429.96     2809.53    173.13 o 
  -5   7  12     1585.88     1788.85    116.53 o 
  -4   7  12      657.73      624.73     70.47 o 
  -3   7  12     9149.99     8946.28    427.27 o 
  -2   7  12    15219.11    15658.78    576.94 o 
  -1   7  12    14176.28    15038.54    579.55 o 
   0   7  12     5961.52     6479.17    262.98 o 
   1   7  12     1607.57     1764.88    130.09 o 
   2   7  12      494.75      564.60     56.65 o 
   3   7  12       48.50       60.67     63.27 o 
   4   7  12      656.29      779.47     68.99 o 
   5   7  12       69.10       34.79     59.44 o 
   6   7  12     1166.08      960.15    206.05 o 
   7   7  12     2860.97     2399.71    320.80 o 
   8   7  12     2458.84     1945.81    229.63 o 
 -10   8  12      534.40      414.04    130.51 o 
  -9   8  12       82.22       67.76     70.63 o 
  -8   8  12      284.93      203.90     65.13 o 
  -7   8  12     1410.07     1334.98    223.49 o 
  -6   8  12       31.97       70.97     53.02 o 
  -5   8  12     2947.35     3005.66    178.01 o 
  -4   8  12     8079.56     8251.13    384.72 o 
  -3   8  12     8087.69     8100.10    298.98 o 
  -2   8  12     2101.09     2242.47    120.32 o 
  -1   8  12      291.11      279.17     52.56 o 
   0   8  12     3619.50     3931.77    176.39 o 
   1   8  12     3786.28     3930.13    289.90 o 
   2   8  12     1716.86     1702.20    102.09 o 
   3   8  12      779.86      808.13     67.98 o 
   4   8  12       37.82       55.96     46.07 o 
   5   8  12      265.71      194.38     62.33 o 
   6   8  12     3263.53     3135.20    189.78 o 
   7   8  12     2787.90     2257.99    206.89 o 
  -9   9  12     4724.73     4681.79    277.89 o 
  -8   9  12     7633.40     7914.32    421.48 o 
  -7   9  12     4294.75     4454.47    254.01 o 
  -6   9  12        1.60      -23.34     96.95 o 
  -5   9  12     1701.92     1800.37    118.03 o 
  -4   9  12     1569.25     1747.87    181.52 o 
  -3   9  12       45.19       27.93     39.03 o 
  -2   9  12      420.25      536.39     66.44 o 
  -1   9  12       78.13      251.10    115.23 o 
   0   9  12     2748.86     2775.79    143.80 o 
   1   9  12    10869.98    11995.60    431.01 o 
   2   9  12     6852.85     7443.64    294.23 o 
   3   9  12      143.80      146.40     45.33 o 
   4   9  12     1472.83     1560.60    122.79 o 
   5   9  12     6587.77     6105.44    323.27 o 
   6   9  12     6997.69     6571.31    777.53 o 
   7   9  12     1716.98     1438.33    162.63 o 
  -9  10  12      736.08      481.87    133.04 o 
  -8  10  12     1228.56     1005.78    103.06 o 
  -7  10  12     7345.88     7456.35    377.10 o 
  -6  10  12    12012.51    12689.40    540.56 o 
  -5  10  12     4665.68     5065.52    278.79 o 
  -4  10  12       60.51       39.11     52.91 o 
  -3  10  12      242.52      311.86     52.20 o 
  -2  10  12        8.60        8.89     40.99 o 
  -1  10  12     1762.95     2147.32    150.71 o 
   0  10  12     4673.19     5020.38    311.22 o 
   1  10  12      729.95      774.72     75.89 o 
   2  10  12     2801.71     2926.93    144.39 o 
   3  10  12    11211.84    12147.96    413.31 o 
   4  10  12     8103.55     8721.46    608.89 o 
   5  10  12     1706.97     1508.63    132.68 o 
   6  10  12      176.87      110.17     77.55 o 
  -8  11  12      718.13      383.79     84.32 o 
  -7  11  12        2.77       45.01     69.59 o 
  -6  11  12     1262.53     1355.28    105.81 o 
  -5  11  12     2937.42     3333.07    505.56 o 
  -4  11  12      715.46      803.77     86.97 o 
  -3  11  12     1055.12     1076.18     90.03 o 
  -2  11  12     5589.34     5711.36    365.49 o 
  -1  11  12     5554.23     6284.67    314.60 o 
   0  11  12     1082.92     1005.12     73.94 o 
   1  11  12     1323.33     1404.01     93.01 o 
   2  11  12     4224.05     4426.92    250.85 o 
   3  11  12      458.14      577.61     79.36 o 
   4  11  12      678.85      385.90     68.72 o 
   5  11  12      995.28      774.04    209.18 o 
   6  11  12      632.08      679.28    263.19 o 
  -7  12  12      142.58       96.81     72.66 o 
  -6  12  12      220.90      168.38     68.35 o 
  -5  12  12     2566.32     2641.33    157.10 o 
  -4  12  12    11818.13    12633.27    551.33 o 
  -3  12  12    12778.24    13936.69    582.37 o 
  -2  12  12     2697.43     2966.63    365.91 o 
  -1  12  12     1315.14     1421.48    242.74 o 
   0  12  12     9019.49    10282.04    460.57 o 
   1  12  12     8837.56     9439.69    443.65 o 
   2  12  12     1449.30     1353.49     96.57 o 
   3  12  12       34.66       47.94     68.60 o 
   4  12  12      213.81      121.31     73.11 o 
   5  12  12     1086.19      829.67    150.12 o 
  -7  13  12       39.55       16.60     77.40 o 
  -6  13  12     1505.89     1166.29    201.12 o 
  -5  13  12     2436.46     2574.09    593.25 o 
  -4  13  12      327.91      302.34     65.88 o 
  -3  13  12      906.71      975.82    154.45 o 
  -2  13  12     2427.00     2575.34    176.23 o 
  -1  13  12     3056.52     3110.26    317.68 o 
   0  13  12     1299.25     1260.99     93.67 o 
   1  13  12      519.95      461.69     70.47 o 
   2  13  12     1123.36     1194.58    111.69 o 
   3  13  12       10.58       42.50     76.41 o 
   4  13  12      416.26      208.00     79.30 o 
  -5  14  12     1001.07      757.01    204.25 o 
  -4  14  12       59.41       67.93     72.54 o 
  -3  14  12      143.00       96.34     71.22 o 
  -2  14  12      369.07      358.52     69.57 o 
  -1  14  12     1124.69     1029.08    106.85 o 
   0  14  12     1568.98     1372.64    131.05 o 
   1  14  12        1.95      -10.94     63.66 o 
   2  14  12     2732.61     2436.65    168.22 o 
   3  14  12     4391.36     4573.56    348.59 o 
  -4  15  12       67.86       94.26     78.43 o 
  -3  15  12       42.18       94.86     77.35 o 
  -2  15  12      203.65       97.19    116.19 o 
  -1  15  12      745.38      619.54     96.34 o 
   0  15  12     1560.48     1365.79    165.63 o 
   1  15  12     2136.18     1594.51    214.11 o 
   2  15  12     1187.75     1045.76    240.33 o 
  -8   1  13     8144.18     7663.19    482.83 o 
  -7   1  13     8239.52     7664.32    320.42 o 
  -6   1  13     2339.49     2029.14     99.24 o 
  -5   1  13      466.90      392.37     59.93 o 
  -4   1  13      564.23      512.31     46.54 o 
  -3   1  13       53.56       89.13     26.99 o 
  -2   1  13     2526.14     2504.92    235.02 o 
  -1   1  13     8376.57     8496.70    230.28 o 
   0   1  13     8492.00     8618.01    241.09 o 
   1   1  13     4255.76     4150.19    189.76 o 
   2   1  13     7438.86     7516.08    239.63 o 
   3   1  13     1252.87     1461.35    142.15 o 
   4   1  13       46.03      113.81     49.75 o 
   5   1  13     1063.37     1417.48     78.51 o 
   6   1  13     2795.71     3401.08    139.62 o 
   7   1  13     2012.21     1883.55     97.81 o 
   8   1  13      521.32      469.22     69.62 o 
  -9   2  13     1319.14      936.79    132.79 o 
  -8   2  13       10.22       -2.43     57.04 o 
  -7   2  13     3290.95     3377.01    259.10 o 
  -6   2  13     8393.48     8254.59    273.65 o 
  -5   2  13      560.62      598.47     72.27 o 
  -4   2  13      180.26      268.26     95.14 o 
  -3   2  13        3.55       -1.54     28.20 o 
  -2   2  13     2804.26     2664.73    184.42 o 
  -1   2  13     4441.55     4741.26    194.38 o 
   0   2  13     2107.94     1853.82    104.53 o 
   1   2  13      131.84       87.69     26.11 o 
   2   2  13     1953.48     2192.56    101.18 o 
   3   2  13     6498.68     6735.14    229.69 o 
   4   2  13     5615.32     5915.14    215.60 o 
   5   2  13     3446.75     3450.84    144.52 o 
   6   2  13      369.52      382.84     46.58 o 
   7   2  13      385.37      366.17     52.97 o 
   8   2  13       36.79       20.01     70.17 o 
 -11   3  13      252.52       35.85    120.77 o 
 -10   3  13       65.17       28.39    102.72 o 
  -9   3  13        6.76       21.41     88.77 o 
  -8   3  13       78.66      180.63     58.18 o 
  -7   3  13     2578.54     2825.45    159.54 o 
  -6   3  13    20357.23    21698.62    683.64 o 
  -5   3  13    19449.88    20578.46    527.81 o 
  -4   3  13     3441.44     3200.43    178.76 o 
  -3   3  13     1907.19     1844.34     99.76 o 
  -2   3  13     8765.52     9037.28    299.76 o 
  -1   3  13     9281.10    10036.58    394.97 o 
   0   3  13     1289.09     1365.84    105.10 o 
   1   3  13      194.34      181.18     66.69 o 
   2   3  13       79.20      123.51     30.01 o 
   3   3  13      136.05      133.26     43.43 o 
   4   3  13      374.66      308.49     44.15 o 
   5   3  13     1383.30     1587.08     84.52 o 
   6   3  13       63.13      131.89     48.59 o 
   7   3  13     1615.97     1583.56    191.12 o 
   8   3  13     6588.24     6617.72    293.24 o 
 -10   4  13       23.36       17.81    104.41 o 
  -9   4  13       57.78      112.16     68.57 o 
  -8   4  13     2368.11     2407.79    184.64 o 
  -7   4  13     4996.28     5247.26    264.94 o 
  -6   4  13       18.43       45.31     46.76 o 
  -5   4  13    11848.93    12722.60    486.07 o 
  -4   4  13    34524.13    34213.08    769.65 o 
  -3   4  13    30905.65    31509.11    723.69 o 
  -2   4  13     8777.27     8212.42    292.33 o 
  -1   4  13      550.46      526.38     53.46 o 
   0   4  13     6328.39     5849.00    241.20 o 
   1   4  13     5402.35     5099.93    221.33 o 
   2   4  13        9.99       33.14     34.73 o 
   3   4  13      386.87      411.21     59.58 o 
   4   4  13        2.59       10.33     36.72 o 
   5   4  13     5059.58     5091.75    195.99 o 
   6   4  13     6235.36     6804.62    242.85 o 
   7   4  13     4075.01     4424.21    220.37 o 
   8   4  13      189.13       97.92     72.31 o 
 -10   5  13     1278.97      834.06    149.40 o 
  -9   5  13     4052.91     4789.01    505.32 o 
  -8   5  13     1954.98     2483.15    282.07 o 
  -7   5  13       39.29       97.64     54.20 o 
  -6   5  13     2868.72     3302.38    259.22 o 
  -5   5  13     4674.45     5191.61    260.05 o 
  -4   5  13     1255.23     1442.10    142.92 o 
  -3   5  13     1793.06     1972.63    137.75 o 
  -2   5  13     7992.69     8347.88    285.21 o 
  -1   5  13     2672.46     2747.90    140.52 o 
   0   5  13     2081.07     2086.78    119.44 o 
   1   5  13     9381.89     9073.42    536.42 o 
   2   5  13    10889.16    10862.40    380.55 o 
   3   5  13     1298.41     1457.34     98.81 o 
   4   5  13     2195.73     2327.51    129.58 o 
   5   5  13     4820.47     5426.40    238.78 o 
   6   5  13      615.40      666.36    122.21 o 
   7   5  13       31.44       40.13     64.62 o 
   8   5  13      672.76      366.71     75.98 o 
 -10   6  13     8278.87     7083.84   1271.90 o 
  -9   6  13      746.39      611.81     79.10 o 
  -8   6  13     3276.12     3563.64    203.05 o 
  -7   6  13     7395.60     8448.98    387.22 o 
  -6   6  13     7295.09     7705.19    358.09 o 
  -5   6  13     3147.36     3305.45    293.14 o 
  -4   6  13      793.07      868.32     65.81 o 
  -3   6  13      472.67      445.94     51.51 o 
  -2   6  13     2531.76     2352.95    125.60 o 
  -1   6  13     8994.03     9309.60    335.97 o 
   0   6  13     6421.64     6290.61    255.76 o 
   1   6  13      291.33      294.63     38.39 o 
   2   6  13    12091.33    12170.93    412.44 o 
   3   6  13    33046.46    34710.59    858.53 o 
   4   6  13    17962.56    18883.35    574.73 o 
   5   6  13     1509.34     1522.35     97.98 o 
   6   6  13       61.11       26.73     66.35 o 
   7   6  13      463.85      312.63     80.71 o 
   8   6  13      275.00      242.55    168.40 o 
 -10   7  13      961.12      730.73    222.17 o 
  -9   7  13     2753.38     2868.16    176.75 o 
  -8   7  13     2246.58     2773.06    158.84 o 
  -7   7  13        0.94       -0.53     58.18 o 
  -6   7  13     2005.12     2316.96    140.90 o 
  -5   7  13     2415.04     2510.04    165.27 o 
  -4   7  13      463.03      397.51     61.11 o 
  -3   7  13      352.05      468.95     67.05 o 
  -2   7  13     4936.10     5304.95    217.86 o 
  -1   7  13     1890.93     2214.55    120.48 o 
   0   7  13      525.69      652.12     60.90 o 
   1   7  13     8833.88     9400.32    341.91 o 
   2   7  13    15112.08    15451.97    486.94 o 
   3   7  13     1696.70     1694.29     97.23 o 
   4   7  13     1730.16     1815.02    114.50 o 
   5   7  13     1326.62     1208.75    109.64 o 
   6   7  13      277.41      280.30     69.29 o 
   7   7  13        4.81      -21.83     81.40 o 
  -9   8  13       15.91       26.40     76.28 o 
  -8   8  13     1203.15     1575.84    111.33 o 
  -7   8  13     1938.04     2060.03    179.70 o 
  -6   8  13      304.64      279.80     56.96 o 
  -5   8  13     5970.69     6191.11    309.14 o 
  -4   8  13    13911.32    15772.04    850.79 o 
  -3   8  13    12983.65    14171.93    533.87 o 
  -2   8  13     4136.16     4316.34    199.84 o 
  -1   8  13      126.94      205.44     39.05 o 
   0   8  13     3513.46     3719.44    179.91 o 
   1   8  13     3261.06     3555.43    171.52 o 
   2   8  13       89.97       55.36     45.13 o 
   3   8  13      270.14      345.56     49.02 o 
   4   8  13      506.11      373.64     51.22 o 
   5   8  13     2845.74     2871.80    187.91 o 
   6   8  13     3660.22     3739.18    492.93 o 
   7   8  13     2973.78     2124.07    488.84 o 
  -9   9  13      124.70      139.57     79.22 o 
  -8   9  13      358.56      445.08     75.34 o 
  -7   9  13     2245.09     2837.43    168.98 o 
  -6   9  13     7159.25     7099.14    355.86 o 
  -5   9  13     4583.85     4615.67    251.10 o 
  -4   9  13      315.45      322.22     53.11 o 
  -3   9  13     1226.91     1263.18     94.39 o 
  -2   9  13     4876.38     5402.70    233.51 o 
  -1   9  13     4590.17     5188.75    224.43 o 
   0   9  13     3406.76     3590.80    177.92 o 
   1   9  13      265.35      468.72     48.58 o 
   2   9  13       43.51        3.80     55.08 o 
   3   9  13      175.43      133.11     47.89 o 
   4   9  13      236.89      216.04     88.29 o 
   5   9  13       40.48      119.64     70.93 o 
   6   9  13        1.94       64.24     77.82 o 
  -8  10  13       69.62       21.10     74.85 o 
  -7  10  13      457.81      363.77     69.60 o 
  -6  10  13      853.88      872.34     86.43 o 
  -5  10  13      428.75      568.46    135.80 o 
  -4  10  13      140.49      126.43    101.64 o 
  -3  10  13     1396.37     1444.75    106.06 o 
  -2  10  13     2551.46     2675.33    142.92 o 
  -1  10  13     1508.37     1755.94    113.63 o 
   0  10  13      467.39      703.41    103.27 o 
   1  10  13        7.93       -7.86     47.19 o 
   2  10  13     1475.61     1587.23    106.13 o 
   3  10  13     2029.52     2003.39    111.39 o 
   4  10  13     1338.17     1266.38    110.08 o 
   5  10  13      577.61      419.70     75.04 o 
   6  10  13      254.87      402.21    210.02 o 
  -7  11  13     3321.76     2779.61    174.94 o 
  -6  11  13     1884.07     1489.20    112.52 o 
  -5  11  13      911.44     1056.35     88.40 o 
  -4  11  13      999.89      822.86     86.43 o 
  -3  11  13       46.01       36.91     58.88 o 
  -2  11  13     1623.79     1559.87    168.40 o 
  -1  11  13     6005.73     6869.19    280.23 o 
   0  11  13     4457.25     4796.96    218.11 o 
   1  11  13     2424.17     2743.30    145.07 o 
   2  11  13     1385.26     1443.07    135.44 o 
   3  11  13      620.44      631.32     70.90 o 
   4  11  13       54.86       35.31     72.64 o 
   5  11  13      130.05       59.74     77.73 o 
  -7  12  13      162.53       49.53     77.51 o 
  -6  12  13       15.53       13.11     72.89 o 
  -5  12  13        2.05       65.60     67.96 o 
  -4  12  13       90.80       85.76     64.76 o 
  -3  12  13      459.40      406.47     81.79 o 
  -2  12  13      134.45      194.69     70.25 o 
  -1  12  13       28.78       37.14     54.41 o 
   0  12  13       45.77       13.17     53.10 o 
   1  12  13      111.65      100.41     55.90 o 
   2  12  13       36.96        7.53     58.50 o 
   3  12  13      488.22      384.85     75.67 o 
   4  12  13      252.26      112.66     77.37 o 
   5  12  13       22.52       38.27     84.03 o 
  -6  13  13      310.05      177.72     77.76 o 
  -5  13  13        9.98       33.49     72.54 o 
  -4  13  13      206.62      150.58     69.55 o 
  -3  13  13        0.47       19.37     69.74 o 
  -2  13  13        8.73        8.26     63.91 o 
  -1  13  13      821.86      831.30    102.52 o 
   0  13  13     2003.39     2005.94    120.53 o 
   1  13  13     2974.56     3196.08    331.15 o 
   2  13  13     2716.87     2474.99    169.88 o 
   3  13  13      764.89      566.53     81.08 o 
   4  13  13       61.81       35.09     83.98 o 
  -5  14  13      142.01       59.37     79.34 o 
  -4  14  13      131.56       39.74     75.89 o 
  -3  14  13      171.12       67.25     75.25 o 
  -2  14  13      135.04      181.87    106.34 o 
  -1  14  13     1613.51     1578.39    268.35 o 
   0  14  13     1435.51     1256.79     99.04 o 
   1  14  13        4.64        3.57     66.98 o 
   2  14  13     1092.87      628.79    117.76 o 
  -3  15  13      650.78      586.06    106.34 o 
  -2  15  13     3239.39     3172.67    319.24 o 
  -1  15  13     2811.77     2293.38    256.69 o 
   0  15  13      335.99      139.01     85.46 o 
  -7   0  14     3446.67     2928.48    252.84 o 
  -6   0  14      373.51      200.71     73.50 o 
  -5   0  14     6029.67     5926.94    714.98 o 
  -4   0  14    24802.79    25747.23   1106.39 o 
  -3   0  14    20841.60    21370.26    992.60 o 
  -2   0  14     8369.40     8103.93    356.53 o 
  -1   0  14      363.03      299.64     44.08 o 
   0   0  14     6805.58     6621.60    289.99 o 
   1   0  14     2782.97     2699.44    188.36 o 
   2   0  14     1646.73     1459.88    234.20 o 
   3   0  14       33.83      110.07     47.77 o 
   4   0  14     1369.07     1486.42    123.19 o 
   5   0  14     9447.89    10414.90    462.41 o 
   6   0  14     8450.20    10516.08    471.97 o 
   7   0  14     5347.40     6569.79    442.05 o 
   8   0  14      217.77       50.65     90.58 o 
  -8   1  14      100.00      365.67    244.66 o 
  -7   1  14      894.05     1038.79    126.06 o 
  -6   1  14     7517.15     7681.87    459.54 o 
  -5   1  14     7813.75     7774.50    338.48 o 
  -4   1  14      173.78      219.13     64.40 o 
  -3   1  14     6385.09     6422.61    268.56 o 
  -2   1  14    10110.71    10184.97    419.24 o 
  -1   1  14     6606.77     6791.66    359.29 o 
   0   1  14      752.46      891.68     72.06 o 
   1   1  14     1028.18      954.58     66.16 o 
   2   1  14     1448.78     1300.21    136.15 o 
   3   1  14      133.45      271.95     35.91 o 
   4   1  14     5004.37     5408.19    199.02 o 
   5   1  14     5478.73     6132.47    223.11 o 
   6   1  14      490.48      575.01     58.52 o 
   7   1  14     1333.77     1316.07     88.89 o 
   8   1  14     2044.38     1794.63    139.99 o 
  -8   2  14      259.32      140.25     88.05 o 
  -7   2  14     2904.36     2946.41    331.75 o 
  -6   2  14     2393.16     2256.23    163.57 o 
  -5   2  14      350.37      287.91     35.38 o 
  -4   2  14     1771.53     1852.54    107.59 o 
  -3   2  14     1368.84     1290.72     76.19 o 
  -2   2  14     9062.98     9188.73    480.52 o 
  -1   2  14    20019.04    21347.75   1101.60 o 
   0   2  14    18817.76    18454.17    508.93 o 
   1   2  14      882.11     1035.94    130.20 o 
   2   2  14     5380.20     5617.88    297.16 o 
   3   2  14    11764.41    12785.53    359.50 o 
   4   2  14     7615.49     8251.98    270.16 o 
   5   2  14      816.59      955.14     73.26 o 
   6   2  14      181.33      143.56     49.78 o 
   7   2  14       95.65       59.32     56.09 o 
   8   2  14      131.48       72.52     74.97 o 
  -9   3  14     4676.69     4106.81    332.47 o 
  -8   3  14     6201.76     6617.14    305.68 o 
  -7   3  14     4496.79     4153.08    245.87 o 
  -6   3  14      366.21      682.02    111.38 o 
  -5   3  14        0.22      101.55     60.39 o 
  -4   3  14     2843.58     2659.00    144.80 o 
  -3   3  14     6075.22     5964.42    237.02 o 
  -2   3  14     4254.90     4023.30    237.45 o 
  -1   3  14        6.45       77.45     31.08 o 
   0   3  14     8803.51     9200.22    321.61 o 
   1   3  14    17204.13    17826.94    517.63 o 
   2   3  14     9300.17     9004.62    336.98 o 
   3   3  14      577.42      860.65     90.19 o 
   4   3  14      188.11      196.55     43.62 o 
   5   3  14     1844.08     1873.73    104.63 o 
   6   3  14     1164.27      864.62     90.70 o 
   7   3  14       45.01       31.15     67.01 o 
   8   3  14        7.79       -4.41     76.63 o 
 -10   4  14      336.35       90.45    107.78 o 
  -9   4  14      964.37      686.33    119.92 o 
  -8   4  14     1779.79     1709.71    115.61 o 
  -7   4  14     2459.46     2387.10    145.44 o 
  -6   4  14      131.71      157.72     49.59 o 
  -5   4  14     5886.56     6046.96    331.93 o 
  -4   4  14    12295.98    13456.25    405.10 o 
  -3   4  14     3426.84     3650.63    159.49 o 
  -2   4  14      418.71      395.87     42.87 o 
  -1   4  14       32.19        7.74     32.16 o 
   0   4  14      476.90      621.53     59.45 o 
   1   4  14       21.72       64.86     52.07 o 
   2   4  14        6.28       29.24     37.38 o 
   3   4  14       25.57       -5.59     40.42 o 
   4   4  14      354.35      333.56     46.35 o 
   5   4  14     1193.11     1558.93    115.96 o 
   6   4  14     1932.35     2006.09    138.87 o 
   7   4  14     1044.68     1104.03    157.94 o 
   8   4  14      280.77       91.94     77.85 o 
 -10   5  14      179.74       52.68    111.62 o 
  -9   5  14     2277.18     2377.32    195.10 o 
  -8   5  14     3365.20     3552.94    515.67 o 
  -7   5  14     3320.27     3995.78    275.93 o 
  -6   5  14     7998.64     8703.64    379.02 o 
  -5   5  14     7972.93     8421.11    495.85 o 
  -4   5  14      853.22      961.21     72.85 o 
  -3   5  14      110.12       69.86     35.89 o 
  -2   5  14      565.82      550.60     99.61 o 
  -1   5  14     1952.10     1840.74    110.93 o 
   0   5  14     6712.93     6849.96    273.83 o 
   1   5  14     7188.58     7406.49    300.93 o 
   2   5  14     6191.34     6552.80    270.35 o 
   3   5  14     3213.11     3571.07    178.97 o 
   4   5  14     2192.72     2252.23    142.39 o 
   5   5  14      358.85      396.17     75.54 o 
   6   5  14      401.83      393.56    148.68 o 
   7   5  14     1015.56      961.37    161.19 o 
 -10   6  14       40.64       28.09     85.83 o 
  -9   6  14       44.07       63.78     73.74 o 
  -8   6  14       32.52       25.05     65.25 o 
  -7   6  14      123.20      141.24     59.23 o 
  -6   6  14      775.48      890.46     80.90 o 
  -5   6  14       33.10       71.19     72.41 o 
  -4   6  14      322.40      376.89     44.61 o 
  -3   6  14        0.72       87.49     38.87 o 
  -2   6  14      140.89      119.49     37.33 o 
  -1   6  14      403.06      456.42     62.83 o 
   0   6  14       57.76      107.05     36.89 o 
   1   6  14      157.15      191.74     39.19 o 
   2   6  14       27.39       81.76     40.10 o 
   3   6  14       83.21      219.53     43.16 o 
   4   6  14      158.65      223.38     48.78 o 
   5   6  14       26.89        9.22     51.10 o 
   6   6  14       90.55       41.12     69.47 o 
   7   6  14        0.97      -30.88     83.94 o 
  -9   7  14      225.89      232.83     76.11 o 
  -8   7  14     2033.84     2276.74    145.88 o 
  -6   7  14     9193.72    10730.64    455.22 o 
  -5   7  14    12381.31    13562.56    535.38 o 
  -4   7  14     2240.11     2372.16    152.67 o 
  -3   7  14     1082.05     1033.26     74.76 o 
  -2   7  14     3383.23     3707.84    176.71 o 
  -1   7  14     4803.34     4717.12    224.90 o 
   0   7  14     2684.42     2744.02    139.35 o 
   1   7  14     2134.63     2309.24    119.60 o 
   2   7  14     2414.31     2957.52    140.17 o 
   3   7  14     1182.45     1303.13     95.02 o 
   4   7  14     1261.98     1308.58    101.41 o 
   5   7  14      560.03      623.23    148.56 o 
   6   7  14      106.68       59.20     71.01 o 
   7   7  14     1090.47      667.15     91.37 o 
  -9   8  14      571.66      527.87    167.56 o 
  -8   8  14     2679.58     2653.05    157.43 o 
  -7   8  14     3637.25     3799.07    208.21 o 
  -6   8  14      200.03      243.29     74.94 o 
  -5   8  14     2871.45     3155.90    207.85 o 
  -4   8  14     8793.33     9262.92    417.97 o 
  -3   8  14     4961.06     5244.29    370.71 o 
  -2   8  14      810.87     1056.99     92.74 o 
  -1   8  14      845.84      683.53    101.03 o 
   0   8  14     1804.40     1905.07    152.99 o 
   1   8  14      116.90      195.34     52.05 o 
   2   8  14      288.76      282.56     45.19 o 
   3   8  14        4.93      -20.24     46.48 o 
   4   8  14        4.95        6.38     50.43 o 
   5   8  14      866.51      812.85     97.67 o 
   6   8  14     2010.55     1895.93    162.03 o 
  -9   9  14     4033.38     3863.28    258.85 o 
  -8   9  14     6087.57     5750.04    303.77 o 
  -7   9  14     2303.34     2276.60    152.25 o 
  -6   9  14        4.01       63.71     62.88 o 
  -5   9  14        5.41       -0.61     59.69 o 
  -4   9  14      835.84      969.89     87.53 o 
  -3   9  14     3034.44     3043.33    194.26 o 
  -2   9  14     2676.30     2680.59    156.24 o 
  -1   9  14       18.21        2.28     44.92 o 
   0   9  14     4974.03     5275.23    276.55 o 
   1   9  14    12156.66    13326.63    487.80 o 
   2   9  14     6044.59     6383.09    338.29 o 
   3   9  14     1014.05      967.09    150.15 o 
   4   9  14      322.51      299.55     66.49 o 
   5   9  14     2058.90     1950.41    257.54 o 
   6   9  14      905.31      507.66     82.95 o 
  -8  10  14      599.55      450.90    143.26 o 
  -7  10  14     2673.31     2088.52    209.06 o 
  -6  10  14      863.17      793.07     88.34 o 
  -5  10  14      116.02       83.27     62.60 o 
  -4  10  14      122.54      155.37     58.58 o 
  -3  10  14      428.62      382.97     58.49 o 
  -2  10  14     4153.19     4339.74    199.91 o 
  -1  10  14    11424.61    12771.00    445.02 o 
   0  10  14     9889.89    10456.23    385.35 o 
   1  10  14      596.34      579.36     65.57 o 
   2  10  14     2123.17     2310.97    175.26 o 
   3  10  14     6472.14     6789.03    316.33 o 
   4  10  14     4546.22     4304.79    253.21 o 
   5  10  14      992.52      575.65    149.76 o 
  -7  11  14      901.56      648.48     79.38 o 
  -6  11  14     2992.14     3202.71    204.78 o 
  -5  11  14     2234.88     1936.32    143.10 o 
  -4  11  14      141.86       88.51     63.76 o 
  -3  11  14      680.60      841.76     89.63 o 
  -2  11  14     3116.33     3499.27    206.49 o 
  -1  11  14     1968.02     2174.53    120.71 o 
   0  11  14        5.55       39.52     51.71 o 
   1  11  14     1151.34     1186.30     88.11 o 
   2  11  14      813.73      745.79     90.22 o 
   3  11  14      268.30      172.70     70.92 o 
   4  11  14     1729.66     1126.38    113.54 o 
  -7  12  14     1379.40     1250.06    134.82 o 
  -6  12  14       72.86       33.45     76.59 o 
  -5  12  14     3577.41     3842.74    221.37 o 
  -4  12  14     8469.22     9463.61    452.71 o 
  -3  12  14     6224.54     6867.01    354.76 o 
  -2  12  14     1531.76     1463.64    174.66 o 
  -1  12  14        8.33       28.50     57.34 o 
   0  12  14     1519.73     1380.47    100.56 o 
   1  12  14      532.55      260.50     59.79 o 
   2  12  14      250.16      161.16     61.98 o 
   3  12  14      430.66      199.44     78.67 o 
   4  12  14      279.64       65.58     82.85 o 
  -6  13  14     1889.16     1610.71    243.58 o 
  -5  13  14     2160.64     1515.66    120.26 o 
  -4  13  14       26.59       57.40     74.23 o 
  -3  13  14     1337.75     1126.23    163.71 o 
  -2  13  14     1697.74     1917.85    204.25 o 
  -1  13  14      755.04      700.78    164.31 o 
   0  13  14       21.59        9.08     61.26 o 
   1  13  14      411.45      342.83     64.54 o 
   2  13  14      230.42      140.24     80.23 o 
   3  13  14      113.83       29.62     85.56 o 
  -4  14  14        4.02      -23.26     80.57 o 
  -3  14  14      429.51      221.54     75.95 o 
  -2  14  14     2068.07     2102.60    212.66 o 
  -1  14  14     3693.24     4369.71    271.75 o 
   0  14  14     2535.31     2175.20    139.24 o 
   1  14  14        6.00       11.35     71.37 o 
  -7   1  15     3652.10     3948.27    298.55 o 
  -6   1  15     5398.41     5368.00    388.90 o 
  -5   1  15     2206.51     2233.74    208.57 o 
  -4   1  15     2109.85     1985.39    145.28 o 
  -3   1  15     5004.96     5062.51    266.66 o 
  -2   1  15     1314.10      960.36    115.74 o 
  -1   1  15     3494.46     3313.38    155.16 o 
   0   1  15     5244.06     5887.93    241.23 o 
   1   1  15     4228.42     4374.79    198.51 o 
   2   1  15     5436.67     5404.05    280.53 o 
   3   1  15     3776.62     4087.19    208.97 o 
   4   1  15     1345.10     1222.31     92.19 o 
   5   1  15       28.14       13.63     46.08 o 
   6   1  15      142.55       71.52     53.49 o 
   7   1  15       60.99       77.28     60.77 o 
  -8   2  15       71.53      -16.36     93.10 o 
  -7   2  15       53.28       12.03     82.28 o 
  -6   2  15      435.91      441.73     96.59 o 
  -5   2  15      266.87      517.62    166.23 o 
  -4   2  15      872.06      813.50    125.46 o 
  -3   2  15        7.71       63.65     33.76 o 
  -2   2  15     5164.41     5331.33    214.19 o 
  -1   2  15    14094.34    15050.37    548.53 o 
   0   2  15     6420.50     6874.44    264.35 o 
   1   2  15      350.64      355.00     40.92 o 
   2   2  15     1502.85     1702.06    175.39 o 
   3   2  15     2361.79     2667.92    143.47 o 
   4   2  15      958.32     1257.73     94.58 o 
   5   2  15      498.51      399.20    171.41 o 
   6   2  15       89.61       12.70     53.31 o 
   7   2  15       31.73       50.91     59.97 o 
  -8   3  15      415.52      228.55     96.95 o 
  -7   3  15     6252.86     5976.64    958.80 o 
  -6   3  15    13379.57    13158.52   1163.53 o 
  -5   3  15    13804.96    14262.18    525.16 o 
  -4   3  15     3498.71     3532.67    156.27 o 
  -3   3  15      905.64     1006.85    100.58 o 
  -2   3  15     4549.02     4486.75    272.43 o 
  -1   3  15      288.64      275.66     36.31 o 
   0   3  15      128.34      213.43     35.51 o 
   1   3  15      163.72      291.61     54.10 o 
   2   3  15      742.65      908.43     71.25 o 
   3   3  15     2569.63     2801.36    148.60 o 
   4   3  15     5175.10     6145.59    261.90 o 
   5   3  15     2059.29     2574.77    166.35 o 
   6   3  15       81.03      142.44     67.31 o 
   7   3  15     1693.31     1461.03    222.53 o 
  -9   4  15     4115.67     2895.52    289.65 o 
  -8   4  15     9483.25     9568.93    531.42 o 
  -7   4  15     6060.57     6392.96    296.54 o 
  -6   4  15        1.46        7.86     53.98 o 
  -5   4  15     6880.98     6882.57    257.50 o 
  -4   4  15    26130.70    28804.61    703.75 o 
  -3   4  15    16651.98    16393.22    695.61 o 
  -2   4  15     2214.25     2342.83    259.22 o 
  -1   4  15       14.19       77.57     43.52 o 
   0   4  15        0.19       26.68     35.74 o 
   1   4  15     2181.80     2620.11    137.84 o 
   2   4  15     5600.63     5822.49    245.99 o 
   3   4  15     1941.32     2345.64    133.21 o 
   4   4  15      134.97      234.92    102.83 o 
   5   4  15     4531.69     5148.63    235.50 o 
   6   4  15     7657.48     8476.21    343.48 o 
   7   4  15     4611.26     4460.34    272.65 o 
  -9   5  15     1258.86     1140.28    115.71 o 
  -8   5  15       66.51      146.88     66.49 o 
  -7   5  15      713.08      668.05    135.68 o 
  -6   5  15     3465.05     3408.08    342.34 o 
  -5   5  15     1846.98     2258.46    144.80 o 
  -4   5  15     1297.55     1611.70    381.36 o 
  -3   5  15     7667.41     7507.77    287.32 o 
  -2   5  15     5384.63     5479.59    304.36 o 
  -1   5  15      261.67      391.60     40.18 o 
   0   5  15     2425.85     2624.98    138.47 o 
   1   5  15    14386.54    15317.21    484.58 o 
   2   5  15     9672.46     9685.09    354.90 o 
   3   5  15      128.03      116.49     44.76 o 
   4   5  15     3272.97     3551.75    172.56 o 
   5   5  15     1536.77     1887.13    112.34 o 
   6   5  15       66.37       41.84     72.74 o 
   7   5  15      434.32      204.58    133.64 o 
  -9   6  15      944.24      833.70    153.49 o 
  -8   6  15      161.77      151.98     68.58 o 
  -7   6  15      818.38      596.84    102.84 o 
  -6   6  15       50.24       36.82     58.22 o 
  -5   6  15     2317.89     2473.75    151.26 o 
  -4   6  15      541.47      601.80     72.72 o 
  -3   6  15     3297.92     3335.75    187.51 o 
  -2   6  15    10632.90    11415.67    494.92 o 
  -1   6  15    13080.84    14359.43    455.60 o 
   0   6  15    12372.13    13438.19    441.10 o 
   1   6  15     2158.30     2364.48    124.89 o 
   2   6  15     3873.11     4156.02    200.45 o 
   3   6  15     9713.00    10037.75    372.99 o 
   4   6  15     2111.32     2058.75    194.50 o 
   5   6  15      112.98       38.27     53.27 o 
   6   6  15        7.87      -20.62     71.68 o 
   7   6  15       20.48       -4.51     87.15 o 
  -9   7  15      742.03      586.81     87.47 o 
  -8   7  15        6.50        9.56     72.25 o 
  -7   7  15      537.09      544.59     67.08 o 
  -6   7  15     1607.69     1980.16    171.89 o 
  -5   7  15      938.00     1426.93    129.54 o 
  -4   7  15      832.49      923.02     85.78 o 
  -3   7  15     7554.88     8157.11    313.57 o 
  -2   7  15     4548.62     4349.54    240.38 o 
  -1   7  15       68.62       97.18     41.50 o 
   0   7  15     2511.25     2865.28    147.89 o 
   1   7  15     7394.17     7990.37    311.42 o 
   2   7  15     9939.23    10136.78    379.64 o 
   3   7  15      258.82      244.82     48.63 o 
   4   7  15     1376.71     1316.38    298.67 o 
   5   7  15     1254.20      870.14    142.90 o 
   6   7  15        4.91       -3.17     71.58 o 
  -9   8  15     2515.27     2165.47    162.05 o 
  -8   8  15     7705.12     7949.62    382.97 o 
  -7   8  15     4086.61     4126.55    233.60 o 
  -6   8  15        2.61      -29.56     62.81 o 
  -5   8  15     3126.90     3708.98    307.70 o 
  -4   8  15     8192.93     9101.93    412.13 o 
  -3   8  15     6886.49     7412.88    298.06 o 
  -2   8  15     1504.89     1493.46    124.63 o 
  -1   8  15      797.35      740.64     64.11 o 
   0   8  15      669.83      621.56     60.01 o 
   1   8  15     1146.28     1421.54     94.04 o 
   2   8  15     2658.59     2916.17    231.34 o 
   3   8  15      845.38      829.76     91.86 o 
   4   8  15      815.55      768.64     91.48 o 
   5   8  15     3768.38     3116.61    266.79 o 
   6   8  15     4183.32     3608.82    343.30 o 
  -8   9  15      485.93      191.09     80.01 o 
  -7   9  15     2878.73     2675.67    164.91 o 
  -6   9  15     5718.99     6249.37    405.48 o 
  -5   9  15     4296.60     4802.63    257.28 o 
  -4   9  15     1147.20     1289.52     94.50 o 
  -3   9  15       80.58      164.19     59.54 o 
  -2   9  15      213.19      439.36    109.94 o 
  -1   9  15        2.78       44.12     48.33 o 
   0   9  15        7.25       23.93     47.83 o 
   1   9  15       38.38      108.31     49.23 o 
   2   9  15      178.90      227.70     50.86 o 
   3   9  15     1664.63     1790.38    112.52 o 
   4   9  15     2642.10     1952.72    203.28 o 
   5   9  15      859.54      790.10    168.28 o 
  -8  10  15      372.13      142.65     82.48 o 
  -7  10  15      108.88       50.76     75.38 o 
  -6  10  15        1.42       27.48     72.10 o 
  -5  10  15        8.88       54.95    143.74 o 
  -4  10  15       11.10       12.82     62.56 o 
  -3  10  15      695.67      709.39     84.68 o 
  -2  10  15     3390.83     3426.20    503.52 o 
  -1  10  15     2808.56     3320.48    241.69 o 
   0  10  15      993.04      972.43    115.04 o 
   1  10  15       24.15       29.65     53.91 o 
   2  10  15      104.72       62.77     55.02 o 
   3  10  15      310.76      231.09     57.44 o 
   4  10  15      280.28      223.89    136.28 o 
   5  10  15      163.55       25.64     83.81 o 
  -7  11  15     2456.75     2181.94    162.89 o 
  -6  11  15     2354.93     2305.86    155.21 o 
  -5  11  15     1660.45     1781.21    232.52 o 
  -4  11  15     1295.15     1274.69    111.87 o 
  -3  11  15      357.17      279.07    119.32 o 
  -2  11  15       50.75       15.64     95.02 o 
  -1  11  15     1190.60     1232.95     93.40 o 
   0  11  15     1847.35     1998.94    122.75 o 
   1  11  15     1483.62     1476.12    107.24 o 
   2  11  15     1574.35     1396.35    102.91 o 
   3  11  15     1202.37      933.00    109.58 o 
   4  11  15      880.62      753.98    100.12 o 
  -6  12  15       10.70        4.74     80.30 o 
  -5  12  15       37.47        5.78     76.04 o 
  -4  12  15      423.57      369.77    112.71 o 
  -3  12  15      251.62      237.65     69.67 o 
  -2  12  15       55.22       59.66    103.93 o 
  -1  12  15       44.99       44.67     61.27 o 
   0  12  15        2.15       18.55     60.07 o 
   1  12  15       23.73       15.35     63.56 o 
   2  12  15        2.58       22.40     65.00 o 
   3  12  15      105.13       44.32     82.16 o 
  -5  13  15      660.67      457.60     81.76 o 
  -4  13  15     1310.76      858.67    183.20 o 
  -3  13  15     2280.28     1917.72    137.65 o 
  -2  13  15      803.42      763.02    120.16 o 
  -1  13  15       57.07       56.69     78.25 o 
   0  13  15     1361.22     1371.33    141.15 o 
   1  13  15     3655.09     3429.68    241.97 o 
   2  13  15     2996.26     2679.18    195.44 o 
  -3  14  15        6.87       15.34     81.49 o 
  -2  14  15     1011.97      858.28    216.27 o 
  -1  14  15     3597.14     3409.49    331.99 o 
   0  14  15     2394.80     1726.86    135.18 o 
  -7   0  16     5093.11     4958.20    345.94 o 
  -6   0  16        3.52        5.53     75.06 o 
  -5   0  16     4079.67     4031.99    317.55 o 
  -4   0  16     8491.84     8919.21    559.57 o 
  -3   0  16     2411.82     2384.79    232.15 o 
  -2   0  16        7.82      119.32     63.51 o 
  -1   0  16      428.90      181.63     61.83 o 
   0   0  16        9.51       84.92     64.00 o 
   1   0  16     2501.92     2851.02    270.16 o 
   2   0  16     8152.82     8508.08    588.92 o 
   3   0  16     5122.07     5579.19    305.40 o 
   4   0  16      732.10      539.52    140.49 o 
   5   0  16     5840.26     6546.68    335.16 o 
   6   0  16     5966.99     7183.09    368.49 o 
   7   0  16     2072.27     1997.77    165.84 o 
  -7   1  16     2923.50     3118.18    690.68 o 
  -6   1  16     5322.32     5517.21    275.39 o 
  -5   1  16     3638.74     3678.22    315.63 o 
  -4   1  16      244.72      186.58     47.20 o 
  -3   1  16     4250.27     4505.70    208.00 o 
  -2   1  16     1981.94     2059.82    152.31 o 
  -1   1  16      577.42      542.21     85.28 o 
   0   1  16     3035.50     2553.97    335.26 o 
   1   1  16     3492.77     3701.53    186.01 o 
   2   1  16      279.45      564.25     79.03 o 
   3   1  16     2851.38     3087.49    156.32 o 
   4   1  16     8273.34     8921.83    340.15 o 
   5   1  16     2980.06     2981.00    152.84 o 
   6   1  16        0.17       15.91     57.38 o 
   7   1  16      943.45      692.33     73.47 o 
  -8   2  16       14.54        5.53     96.71 o 
  -7   2  16       22.37       21.89     83.48 o 
  -6   2  16     1594.83     1633.02    175.01 o 
  -5   2  16     2257.04     2557.65    164.05 o 
  -3   2  16     2559.83     2676.61    180.91 o 
  -2   2  16    18368.61    19911.02    539.99 o 
  -1   2  16    31143.94    33502.28    785.68 o 
   0   2  16    14574.81    15436.29    609.34 o 
   1   2  16      248.67      262.23     45.25 o 
   2   2  16     1468.23     1845.44    115.85 o 
   3   2  16     2549.98     2849.61    206.00 o 
   4   2  16     1139.77     1106.67    150.16 o 
   5   2  16       29.39       16.76     55.91 o 
   6   2  16        3.33      -45.62     63.68 o 
   7   2  16      494.67      176.64     73.67 o 
  -8   3  16      456.35      524.69    102.96 o 
  -7   3  16      142.44       74.34     89.49 o 
  -6   3  16        0.09      -21.89     80.11 o 
  -5   3  16     1023.19     1047.99     92.03 o 
  -4   3  16     8409.48     8153.00    448.70 o 
  -3   3  16    12525.44    13290.08    411.10 o 
  -2   3  16     9635.42     9832.29    339.93 o 
  -1   3  16      248.80      249.02     41.21 o 
   0   3  16     3391.01     3748.77    177.64 o 
   1   3  16     6010.67     6335.80    319.45 o 
   2   3  16     4235.82     4624.48    208.80 o 
   3   3  16      959.35      935.56     80.14 o 
   4   3  16       38.04       12.58     49.06 o 
   5   3  16       87.85       97.93     56.49 o 
   6   3  16      633.02      689.32     77.01 o 
   7   3  16      845.04      832.71    129.91 o 
  -8   4  16     1547.38     1924.34    186.68 o 
  -7   4  16     2353.85     2830.82    251.16 o 
  -6   4  16      297.60      316.51    114.75 o 
  -5   4  16      891.03      858.20    105.31 o 
  -4   4  16     1608.48     1843.97    137.86 o 
  -3   4  16      737.52      799.26     66.23 o 
  -2   4  16      128.34      187.21     38.17 o 
  -1   4  16        5.84       -6.18     38.48 o 
   0   4  16      523.11      460.83     50.94 o 
   1   4  16     2483.22     2722.64    141.73 o 
   2   4  16     1317.69     1464.91     88.45 o 
   3   4  16      244.64      313.85     48.74 o 
   4   4  16        4.59       26.27     52.40 o 
   5   4  16     1080.98     1385.98    147.93 o 
   6   4  16     1649.61     1635.41    113.19 o 
   7   4  16     1044.85      749.39    112.04 o 
  -9   5  16        0.79       44.75    125.34 o 
  -8   5  16      374.81      299.30    128.82 o 
  -7   5  16      722.18      928.91    247.06 o 
  -6   5  16     4622.84     4966.06    257.46 o 
  -5   5  16     7471.93     7907.07    353.59 o 
  -4   5  16     5811.16     6067.24    234.99 o 
  -3   5  16     2393.70     2441.71    132.27 o 
  -2   5  16      693.18      801.97     68.66 o 
  -1   5  16        0.70       21.31     40.33 o 
   0   5  16      122.70      199.07     40.61 o 
   1   5  16     2336.04     2647.10    140.86 o 
   2   5  16     2840.78     3046.80    156.48 o 
   3   5  16     2500.85     2602.45    140.81 o 
   4   5  16     2936.46     3187.22    160.79 o 
   5   5  16     1109.03     1055.83     92.85 o 
   6   5  16       72.62       71.66     92.26 o 
  -9   6  16       78.95       36.30     82.32 o 
  -8   6  16       65.33       48.56     74.18 o 
  -7   6  16       46.86        1.34     66.34 o 
  -6   6  16        0.06       39.30     61.88 o 
  -5   6  16       11.61      101.06     57.88 o 
  -4   6  16       58.64       77.98     46.84 o 
  -3   6  16      470.00      707.07     63.53 o 
  -2   6  16       55.96       66.69     43.26 o 
  -1   6  16      417.23      602.72     85.75 o 
   0   6  16      271.19      449.33     99.04 o 
   1   6  16       40.63       -6.54     43.73 o 
   2   6  16       81.79       67.23     46.49 o 
   3   6  16       21.07       35.71     49.87 o 
   4   6  16        0.54        2.38     54.54 o 
   5   6  16        1.67       -7.25     56.30 o 
   6   6  16       50.08       25.27     73.95 o 
  -9   7  16       78.41       15.49     83.99 o 
  -8   7  16      127.53       58.80     77.61 o 
  -7   7  16     2318.60     2267.96    150.57 o 
  -6   7  16     7038.96     7783.59    431.10 o 
  -5   7  16     7566.95     8275.77    459.86 o 
  -4   7  16     4361.01     4800.47    257.03 o 
  -3   7  16     1520.09     1672.86    101.00 o 
  -2   7  16        0.94       32.97     46.09 o 
  -1   7  16        3.13       23.87     44.64 o 
   0   7  16      193.79      116.78     45.17 o 
   1   7  16        5.33       78.93     47.68 o 
   2   7  16     1227.23     1244.19    107.18 o 
   3   7  16     2581.01     2661.90    145.96 o 
   4   7  16     4111.01     4635.83    257.35 o 
   5   7  16     2343.70     2085.76    234.32 o 
   6   7  16      241.43       58.61     74.27 o 
  -8   8  16     3066.18     3072.56    198.57 o 
  -7   8  16     3096.53     2822.19    469.12 o 
  -6   8  16      149.81      142.60     68.90 o 
  -5   8  16     1226.91     1141.54     99.13 o 
  -4   8  16     1914.66     2014.97    336.68 o 
  -3   8  16      814.49      857.46     92.55 o 
  -2   8  16       21.45       53.23     49.07 o 
  -1   8  16      395.09      607.59    189.57 o 
   0   8  16        1.94       -1.58     48.43 o 
   1   8  16     2139.70     2345.37    131.17 o 
   2   8  16     2095.95     2228.99    207.01 o 
   3   8  16     1369.23     1216.88    113.92 o 
   4   8  16       36.42       47.55     53.10 o 
   5   8  16      865.39      663.74    162.87 o 
  -8   9  16      118.20       45.36     84.57 o 
  -7   9  16       75.17       16.17     75.54 o 
  -6   9  16       70.93       38.87     70.70 o 
  -5   9  16      332.02      430.89     66.74 o 
  -4   9  16     3510.09     4071.25    229.89 o 
  -3   9  16     8873.26     9779.64    443.41 o 
  -2   9  16     6723.56     7010.19    288.44 o 
  -1   9  16       91.81      133.11     50.82 o 
   0   9  16     3332.46     3869.43    189.06 o 
   1   9  16     4927.90     5498.58    364.28 o 
   2   9  16     2264.74     2268.33    221.25 o 
   3   9  16      300.85      163.92     55.44 o 
   4   9  16      179.16       73.58     68.14 o 
   5   9  16      189.02       36.20     79.30 o 
  -7  10  16        1.14        3.62     82.18 o 
  -6  10  16     1019.02      808.43     76.83 o 
  -5  10  16     2244.02     2098.00    263.91 o 
  -4  10  16      435.70      416.62     67.57 o 
  -3  10  16     1413.11     1235.20     97.35 o 
  -2  10  16     9476.55    10384.61    393.02 o 
  -1  10  16    12916.40    15337.37    510.82 o 
   0  10  16     4873.79     5414.83    241.27 o 
   1  10  16      105.00      133.91     56.72 o 
   2  10  16     1084.85      871.48     75.79 o 
   3  10  16     1910.16     1352.22    100.17 o 
   4  10  16      708.12      344.65    130.87 o 
  -6  11  16     3898.86     3595.49    308.05 o 
  -5  11  16     1641.31     1243.16    105.51 o 
  -4  11  16      156.42       49.63     70.61 o 
  -3  11  16     1633.20     1582.23    228.90 o 
  -2  11  16      547.64      354.74     72.74 o 
  -1  11  16       61.41       38.11     59.69 o 
   0  11  16      539.47      581.71    110.13 o 
   1  11  16      826.99      843.08     72.12 o 
   2  11  16      141.95       82.95     64.19 o 
  -5  12  16     1645.21     1453.30    125.18 o 
  -4  12  16     2678.37     2705.06    178.06 o 
  -3  12  16     1021.88      871.72    100.53 o 
  -2  12  16      233.65      157.68     79.37 o 
  -1  12  16       26.65       10.76     64.16 o 
   0  12  16      134.83       86.39     63.19 o 
   1  12  16     1474.91     1262.88    109.78 o 
   2  12  16     2970.38     2275.55    344.35 o 
  -4  13  16       41.93       72.01     83.13 o 
  -3  13  16      719.19      484.48     77.04 o 
  -2  13  16      452.01      287.92     86.95 o 
  -1  13  16        1.31       45.18     83.77 o 
   0  13  16      747.41      608.49    114.98 o 
   1  13  16      346.26      225.40     75.44 o 
  -7   1  17      180.89      120.53     89.98 o 
  -6   1  17     1298.18     1170.59    103.51 o 
  -5   1  17     4588.21     4747.87    251.76 o 
  -4   1  17     9710.45    10145.01    437.54 o 
  -3   1  17     8597.88     8907.37    410.51 o 
  -2   1  17     3778.54     4051.37    262.70 o 
  -1   1  17      641.42      889.61     89.56 o 
   0   1  17       88.52      116.20     60.03 o 
   1   1  17     3105.24     3003.00    214.95 o 
   2   1  17     2617.75     2918.56    180.98 o 
   3   1  17     1241.76     1250.52    147.25 o 
   4   1  17     1858.68     1786.49    219.05 o 
   5   1  17     1215.01     1270.10    133.96 o 
   6   1  17      725.27      552.60     69.59 o 
  -8   2  17      179.72       57.26     99.36 o 
  -7   2  17      857.54     1009.92    141.94 o 
  -6   2  17     2631.38     2419.32    525.41 o 
  -5   2  17     2844.59     2816.15    168.06 o 
  -4   2  17      352.20      300.61     53.26 o 
  -3   2  17      492.73      618.42     81.43 o 
  -2   2  17     4200.81     4493.53    259.36 o 
  -1   2  17     4971.32     5521.31    310.10 o 
   0   2  17     3627.50     4350.04    255.63 o 
   1   2  17      192.90      162.87     45.70 o 
   2   2  17      394.86      385.56     50.71 o 
   3   2  17       32.32       73.79     48.70 o 
   4   2  17      129.04       66.57     53.73 o 
   5   2  17      196.55      249.79     60.33 o 
   6   2  17      199.44      109.82     68.64 o 
  -8   3  17       82.78        9.38    104.89 o 
  -7   3  17     3356.52     3352.13    294.94 o 
  -6   3  17     5778.84     6313.10    438.08 o 
  -5   3  17     3069.22     3169.24    196.81 o 
  -4   3  17      266.17      211.93     53.41 o 
  -3   3  17      141.43      259.97     86.24 o 
  -2   3  17       16.62       27.90     40.31 o 
  -1   3  17     1665.91     1645.58    153.34 o 
   0   3  17     3856.31     4036.15    185.30 o 
   1   3  17      606.79      700.32     96.11 o 
   2   3  17      802.42     1123.27     86.86 o 
   3   3  17     6478.27     7224.00    300.02 o 
   4   3  17     6050.23     6811.89    288.64 o 
   5   3  17     2789.74     3107.73    168.55 o 
   6   3  17       51.60       29.56     68.40 o 
  -8   4  17     9139.11     9895.21    634.39 o 
  -7   4  17     3436.56     4331.74    353.16 o 
  -6   4  17       96.24      171.29     88.53 o 
  -5   4  17      783.98      579.82     75.53 o 
  -4   4  17     1373.34     1310.25    121.73 o 
  -3   4  17      465.32      500.73     55.34 o 
  -2   4  17      351.59      332.13     44.55 o 
  -1   4  17       47.55      119.10     41.67 o 
   0   4  17     1053.42     1508.42     98.21 o 
   1   4  17     8250.20     8628.13    327.92 o 
   2   4  17     8386.85     9196.69    346.52 o 
   3   4  17     3142.45     3422.40    169.28 o 
   4   4  17      176.49      287.82     56.66 o 
   5   4  17     3341.86     3586.11    181.11 o 
   6   4  17     4381.78     3838.16    236.61 o 
  -9   5  17      368.60      148.91    132.32 o 
  -8   5  17      100.56      -27.19    116.68 o 
  -7   5  17      622.55      596.86    121.00 o 
  -5   5  17       39.15       58.76     59.38 o 
  -4   5  17     4155.86     4340.94    211.44 o 
  -3   5  17     9909.03    11070.81    371.69 o 
  -2   5  17     3660.29     3848.79    182.71 o 
  -1   5  17      303.49      476.42     75.95 o 
   0   5  17     4917.24     5312.11    226.63 o 
   1   5  17     4465.39     4983.46    291.12 o 
   2   5  17     1342.64     1389.67     93.99 o 
   3   5  17      586.37      768.88     76.63 o 
   4   5  17     2069.49     2141.53    125.36 o 
   5   5  17      342.68      263.12     60.31 o 
   6   5  17      566.45      292.89    129.31 o 
  -9   6  17       41.16       36.32    135.68 o 
  -8   6  17       27.26       39.45    120.53 o 
  -7   6  17      452.23      459.47    214.95 o 
  -6   6  17     3735.56     4471.86    422.56 o 
  -5   6  17     7436.99     8574.27    380.58 o 
  -4   6  17     3673.96     3715.76    337.07 o 
  -3   6  17      498.97      532.96     93.59 o 
  -2   6  17    10146.20    12048.06    408.57 o 
  -1   6  17    12863.30    14106.60    461.65 o 
   0   6  17     6667.90     6857.04    282.41 o 
   1   6  17     1208.54     1121.46     80.43 o 
   2   6  17      115.53       90.55     50.29 o 
   3   6  17      110.30       86.99     53.28 o 
   4   6  17      127.37      168.53     58.00 o 
   5   6  17      489.96      333.29     61.72 o 
  -8   7  17      380.17      165.89     82.40 o 
  -7   7  17      749.03      515.50    149.64 o 
  -6   7  17      376.65      478.21    139.77 o 
  -5   7  17       24.83       26.53     64.08 o 
  -4   7  17     3568.79     3938.29    233.59 o 
  -3   7  17     7454.79     7912.90    309.08 o 
  -2   7  17     1809.64     1936.46    112.74 o 
  -1   7  17      486.15      476.16     51.08 o 
   0   7  17     2359.66     2633.81    136.63 o 
   1   7  17     3765.11     4271.61    242.35 o 
   2   7  17      552.48      522.47     53.01 o 
   3   7  17      895.18      852.54     79.57 o 
   4   7  17     1517.50     1357.52    134.57 o 
   5   7  17      117.80       76.76     64.87 o 
  -8   8  17     5693.60     5371.78    305.43 o 
  -7   8  17     2631.90     2491.10    163.79 o 
  -6   8  17      208.15       99.90     72.94 o 
  -5   8  17      473.58      303.09     68.38 o 
  -4   8  17     1777.59     1958.98    174.89 o 
  -3   8  17       52.07       38.11     52.45 o 
  -2   8  17      132.06       77.76     52.61 o 
  -1   8  17      176.23      142.00     51.00 o 
   0   8  17     1757.36     1943.81    106.39 o 
   1   8  17     4045.81     4520.08    406.68 o 
   2   8  17     4664.79     4907.34    220.96 o 
   3   8  17      746.63      615.75     68.91 o 
   4   8  17      131.85       31.57     56.93 o 
   5   8  17     1426.78     1287.54    261.74 o 
  -7   9  17      925.52      844.57    193.42 o 
  -6   9  17     2188.59     2223.19    148.48 o 
  -5   9  17     2084.82     2490.27    506.77 o 
  -4   9  17      243.67      214.05     67.37 o 
  -3   9  17       21.24       56.33     63.95 o 
  -2   9  17      775.53      830.15     76.13 o 
  -1   9  17     1606.29     1560.60     98.82 o 
   0   9  17     1139.77     1180.81    100.68 o 
   1   9  17       80.74       58.47     55.08 o 
   2   9  17      684.60      500.12     58.75 o 
   3   9  17     2745.28     2554.52    168.52 o 
   4   9  17     2704.41     2130.99    236.72 o 
  -7  10  17      509.63      205.65     85.75 o 
  -6  10  17      796.93      643.26    108.98 o 
  -5  10  17      523.98      441.92     74.76 o 
  -4  10  17       89.29      -21.87     71.72 o 
  -3  10  17      281.07      326.67     67.47 o 
  -2  10  17      649.07      853.34    128.78 o 
  -1  10  17      776.62     1019.11     94.76 o 
   0  10  17     1017.48      968.39     83.57 o 
   1  10  17      375.55      339.57     61.56 o 
   2  10  17       14.27       -2.71     62.60 o 
   3  10  17        2.72       16.97     63.75 o 
  -6  11  17      891.75      770.43    139.77 o 
  -5  11  17     1243.71      983.58    106.71 o 
  -4  11  17     1945.02     2309.86    147.25 o 
  -3  11  17     2015.18     1925.30    199.44 o 
  -2  11  17     1114.14      951.56    109.70 o 
  -1  11  17      192.01       92.73     63.24 o 
   0  11  17       11.01       29.03     65.26 o 
   1  11  17       93.45       67.88     67.13 o 
   2  11  17      711.62      502.43     73.04 o 
  -4  12  17      128.82       73.18     80.42 o 
  -3  12  17       34.77       61.11    115.47 o 
  -2  12  17      163.13       49.92     84.02 o 
  -1  12  17      138.74       95.90     69.03 o 
   0  12  17      113.60      137.45     70.31 o 
   1  12  17       23.91       35.75     72.20 o 
  -7   0  18     3336.49     2573.64    264.87 o 
  -6   0  18      146.37      142.90     88.05 o 
  -5   0  18      510.92      634.39    111.62 o 
  -4   0  18      169.12      205.93     76.02 o 
  -3   0  18       30.74       45.71     75.54 o 
  -2   0  18       45.97      -26.47     71.69 o 
  -1   0  18      125.17       65.19     70.73 o 
   0   0  18     3583.09     4296.62    369.76 o 
   1   0  18    15717.86    17243.24    986.35 o 
   2   0  18    20074.58    21028.17   1137.43 o 
   3   0  18     6352.38     6643.16    518.67 o 
   4   0  18        8.15        2.17     96.71 o 
   5   0  18     1747.48     2001.32    231.67 o 
   6   0  18     1470.19     1288.99    185.00 o 
  -7   1  18     2250.82     2184.15    184.76 o 
  -6   1  18     2862.68     3045.91    185.02 o 
  -5   1  18      189.27       51.73     57.16 o 
  -4   1  18      953.54     1187.95    126.78 o 
  -3   1  18     1579.13     1836.12    130.72 o 
  -2   1  18       16.73       41.48     51.17 o 
  -1   1  18     3339.06     3740.25    242.92 o 
   0   1  18     7395.52     6974.64    367.09 o 
   1   1  18     1179.16     1521.84    309.26 o 
   2   1  18      443.82      525.29    127.98 o 
   3   1  18     5395.60     5688.16    317.98 o 
   4   1  18     4512.16     4637.14    263.06 o 
   5   1  18      570.69      525.80    123.77 o 
   6   1  18      357.04      252.66     87.18 o 
  -7   2  18     2100.82     2200.04    218.44 o 
  -6   2  18     7120.70     6996.08    675.89 o 
  -5   2  18     7177.99     8098.04    380.98 o 
  -4   2  18     2290.16     2466.31    166.60 o 
  -3   2  18      293.62      305.45     53.98 o 
  -2   2  18     7192.23     7017.61    364.38 o 
  -1   2  18     7417.31     7950.04    401.43 o 
   0   2  18     1503.17     1905.35    157.22 o 
   1   2  18      133.39      203.23     55.02 o 
   2   2  18       23.90       35.34     58.44 o 
   3   2  18        8.13       74.36     61.84 o 
   4   2  18      377.38      355.60     70.09 o 
   5   2  18     1509.12     1378.44    171.82 o 
   6   2  18       80.32       32.55     74.06 o 
  -7   3  18     1847.07     1637.09    167.44 o 
  -6   3  18      106.58      131.11     90.94 o 
  -5   3  18      881.34      889.16    100.14 o 
  -4   3  18     4511.47     4751.83    314.43 o 
  -3   3  18     8354.13     9325.38    428.92 o 
  -2   3  18     5167.20     5587.95    304.68 o 
  -1   3  18       34.35       20.89     53.84 o 
   0   3  18      474.28      620.88     66.95 o 
   1   3  18      407.28      752.37    130.75 o 
   2   3  18      135.11      110.87     49.75 o 
   3   3  18        0.24       34.19     53.34 o 
   4   3  18       43.04       33.59     56.75 o 
   5   3  18      485.73      334.44     66.51 o 
   6   3  18     1590.90     1220.03    119.09 o 
  -8   4  18     1393.98     1273.35    161.19 o 
  -7   4  18     1445.83     1266.61    150.12 o 
  -6   4  18      425.27      357.25     92.62 o 
  -5   4  18       72.34       50.28     63.95 o 
  -4   4  18        0.78      -15.43     60.96 o 
  -3   4  18        5.90       -4.56     57.91 o 
  -2   4  18       48.02      119.00     44.81 o 
  -1   4  18      518.22      358.83     47.13 o 
   0   4  18     3310.99     3549.55    172.56 o 
   1   4  18     3395.74     3539.31    164.69 o 
   2   4  18     2263.73     2616.36    177.85 o 
   3   4  18     1477.78     1749.62    106.59 o 
   4   4  18       41.71       42.04     58.92 o 
   5   4  18      321.66      226.76     66.18 o 
  -8   5  18      211.01      118.12    122.93 o 
  -7   5  18       15.83       54.37    108.98 o 
  -6   5  18      463.55      570.63    121.73 o 
  -5   5  18     1729.85     1988.32    188.13 o 
  -4   5  18     2194.84     2516.61    178.57 o 
  -3   5  18     2107.36     2401.84    171.98 o 
  -2   5  18     1962.15     2356.32    120.03 o 
  -1   5  18     2428.84     2731.81    155.11 o 
   0   5  18      770.80      769.96     91.15 o 
   1   5  18        5.30      -27.13     49.71 o 
   2   5  18       68.80       91.15     51.99 o 
   3   5  18      545.12      685.83     74.72 o 
   4   5  18     1754.83     1910.14    121.73 o 
   5   5  18     1395.35     1075.11    131.04 o 
  -8   6  18        2.64        7.46    127.26 o 
  -7   6  18       13.71       56.30    113.31 o 
  -6   6  18       13.74       76.98    103.68 o 
  -5   6  18      194.11       84.63     66.76 o 
  -4   6  18       46.40      110.40     53.76 o 
  -3   6  18        8.67      -62.83     67.05 o 
  -2   6  18        3.81      114.40     49.19 o 
  -1   6  18       10.61       27.96     49.21 o 
   0   6  18       12.29       93.66     49.87 o 
   1   6  18        3.32       23.29     50.91 o 
   2   6  18       99.34      110.68     54.18 o 
   3   6  18       81.23        0.57     56.88 o 
   4   6  18        0.61        0.32     62.15 o 
   5   6  18       98.59       15.56     60.87 o 
  -8   7  18      231.61       20.21    132.32 o 
  -7   7  18      128.10       15.64    119.32 o 
  -6   7  18     1191.38     1078.70    271.61 o 
  -5   7  18     1065.59     1116.34    158.65 o 
  -4   7  18     1302.89     1315.43    111.38 o 
  -3   7  18     1374.18     1334.71    128.96 o 
  -2   7  18     1412.54     1563.65     94.36 o 
  -1   7  18     1552.67     2064.70    119.14 o 
   0   7  18     1406.21     1419.61    112.93 o 
   1   7  18      150.98      103.81     53.66 o 
   2   7  18      102.30       50.56     56.43 o 
   3   7  18     2142.92     2251.24    175.96 o 
   4   7  18     3120.24     2929.19    192.36 o 
  -7   8  18     1112.58      646.30     91.54 o 
  -6   8  18       86.02       31.27     76.38 o 
  -5   8  18       57.14       34.63     72.79 o 
  -4   8  18       18.50      -15.41     67.58 o 
  -3   8  18       42.60       64.22     73.07 o 
  -2   8  18      235.97      229.07     56.02 o 
  -1   8  18       12.08       31.41     55.01 o 
   0   8  18     1363.55     1298.47    103.57 o 
   1   8  18     3562.08     3430.74    170.97 o 
   2   8  18     3183.83     3096.71    160.92 o 
   3   8  18     1284.43      879.34    122.07 o 
   4   8  18        0.26        1.48     55.77 o 
  -7   9  18     2014.47     1388.85    137.90 o 
  -6   9  18      333.80      156.97     80.02 o 
  -5   9  18      725.70      568.49    175.38 o 
  -4   9  18     4321.84     4578.75    264.29 o 
  -3   9  18     7072.93     8135.19    608.17 o 
  -2   9  18     3213.41     3098.91    164.84 o 
  -1   9  18        0.42       -3.16     59.03 o 
   0   9  18      989.29     1058.60     87.38 o 
   1   9  18      505.00      533.54     64.10 o 
   2   9  18      106.71       51.35     61.15 o 
   3   9  18       39.38       46.28     61.55 o 
  -6  10  18     4035.03     4194.48    244.46 o 
  -5  10  18     4340.11     4425.28    251.79 o 
  -4  10  18     1540.39     1354.30    122.12 o 
  -3  10  18      164.23      158.30    107.53 o 
  -2  10  18     4079.06     4249.80    312.27 o 
  -1  10  18     4385.56     4484.50    211.52 o 
   0  10  18      635.29      606.66     81.52 o 
   1  10  18       26.53       40.85     63.64 o 
   2  10  18       41.77       30.46     65.88 o 
  -5  11  18       29.25       -8.03     83.73 o 
  -4  11  18      802.23      587.68     86.46 o 
  -3  11  18     1369.51     1144.40    166.47 o 
  -2  11  18      172.66      188.18    121.00 o 
  -1  11  18      864.05      721.19     81.36 o 
   0  11  18     2055.48     2128.06    132.21 o 
   1  11  18      708.21      443.25     70.03 o 
  -3  12  18       89.79      145.55     89.61 o 
  -2  12  18      152.97       73.80     87.25 o 
  -1  12  18       34.87       19.99     73.55 o 
  -7   1  19     1241.40      912.01    109.46 o 
  -6   1  19      127.44       52.38     65.58 o 
  -5   1  19      601.68      669.99    143.14 o 
  -4   1  19     4073.00     3972.47    304.20 o 
  -3   1  19     6915.72     7078.73    366.32 o 
  -2   1  19     4115.74     4371.03    262.30 o 
  -1   1  19     1231.49     1217.48    243.70 o 
   0   1  19      329.59      246.67    127.74 o 
   1   1  19      181.67      201.38     56.64 o 
   2   1  19      117.70       73.40     61.49 o 
   3   1  19      185.51      197.57     65.79 o 
   4   1  19      409.63      381.35     72.55 o 
   5   1  19      682.76      754.07     98.62 o 
  -7   2  19      388.52      451.80    102.00 o 
  -6   2  19     3133.48     3427.92    288.93 o 
  -5   2  19     3067.89     3313.83    197.08 o 
  -4   2  19      713.43      768.36     84.29 o 
  -3   2  19      317.04      303.50     62.36 o 
  -2   2  19     1137.10     1348.92    135.68 o 
  -1   2  19     1090.78     1162.75    105.27 o 
   0   2  19      545.58      635.24     80.28 o 
   1   2  19      331.93      293.68     67.41 o 
   2   2  19      133.15      119.83     62.56 o 
   3   2  19      370.24      357.90     65.50 o 
   4   2  19      750.89      889.11    109.55 o 
   5   2  19     1418.43     1119.54    133.52 o 
  -8   3  19       14.33       -6.02    119.32 o 
  -7   3  19      520.60      365.91    106.81 o 
  -6   3  19      513.67      294.70     98.15 o 
  -5   3  19       22.58       57.90     64.38 o 
  -4   3  19      102.42       26.02     61.03 o 
  -3   3  19       54.26      121.02     59.62 o 
  -2   3  19     3211.93     3619.67    231.13 o 
  -1   3  19     9164.91     9776.08    498.23 o 
   0   3  19     7378.68     7270.44    384.37 o 
   1   3  19      976.44     1123.08    105.01 o 
   2   3  19      340.24      437.58     66.95 o 
   3   3  19     2079.56     2551.67    187.49 o 
   4   3  19     2680.22     3020.66    198.92 o 
   5   3  19      725.10      523.18    127.74 o 
  -8   4  19     2818.25     2579.17    239.36 o 
  -7   4  19     1031.50      825.16    132.55 o 
  -6   4  19      219.16      236.24    102.96 o 
  -5   4  19       27.07       27.33     68.01 o 
  -4   4  19      282.49      331.90     64.76 o 
  -3   4  19     2613.39     2761.05    183.45 o 
  -2   4  19     2793.30     3187.04    199.89 o 
  -1   4  19      462.33      549.73     66.17 o 
   0   4  19     1697.86     2030.20    153.10 o 
   1   4  19     5340.77     5772.25    335.82 o 
   2   4  19     4877.29     4904.91    349.10 o 
   3   4  19     1078.14     1037.64     96.91 o 
   4   4  19        9.46       -2.43     62.45 o 
   5   4  19      987.55      812.47    170.47 o 
  -8   5  19     1207.40     1203.58    161.66 o 
  -7   5  19     1831.88     1583.69    178.98 o 
  -6   5  19      561.42      390.69    102.72 o 
  -5   5  19      322.26      255.72    100.56 o 
  -4   5  19     2644.19     2906.50    248.75 o 
  -3   5  19     1996.99     2557.22    177.98 o 
  -2   5  19      335.79      371.59    106.45 o 
  -1   5  19      333.63      326.49    124.62 o 
   0   5  19     2346.06     2179.39    135.87 o 
   1   5  19      825.65      777.34     74.62 o 
   2   5  19      396.42      424.49     73.57 o 
   3   5  19     1760.58     1935.84    133.37 o 
   4   5  19      425.18      234.37     64.15 o 
  -8   6  19        3.49       -3.13    134.48 o 
  -7   6  19      826.31      967.35    151.56 o 
  -6   6  19     4841.23     4506.40    394.06 o 
  -5   6  19     6416.10     6634.98    507.36 o 
  -3   6  19      365.68      247.06     56.40 o 
  -2   6  19     3433.64     3470.92    209.30 o 
  -1   6  19     4888.92     5441.35    243.79 o 
   0   6  19     2898.24     3032.39    182.87 o 
   1   6  19      132.91       69.21     55.18 o 
   2   6  19        3.44        9.55     58.47 o 
   3   6  19      934.01      706.04     92.31 o 
   4   6  19     2783.24     2351.10    262.82 o 
  -7   7  19     1378.40     1222.59    187.89 o 
  -6   7  19      215.67       86.36    116.92 o 
  -5   7  19       86.66       86.13    107.53 o 
  -4   7  19     1615.65     1293.51    394.18 o 
  -3   7  19     2430.90     2891.49    234.25 o 
  -2   7  19      432.37      402.11     80.88 o 
  -1   7  19      455.45      548.09     66.70 o 
   0   7  19     1527.56     1519.26     99.51 o 
   1   7  19      195.66       70.74     57.20 o 
   2   7  19      920.51      867.48     86.13 o 
   3   7  19     1087.38      800.45     79.55 o 
   4   7  19      204.64       68.35     60.02 o 
  -7   8  19      359.16       71.45    131.36 o 
  -6   8  19       53.36       14.17     83.68 o 
  -5   8  19       14.68       -2.75     77.06 o 
  -4   8  19      174.77      127.61     73.75 o 
  -3   8  19     1432.97     1613.75    123.37 o 
  -2   8  19     2139.58     1968.67    235.79 o 
  -1   8  19      126.60      111.35     58.87 o 
   0   8  19      987.55     1108.54     91.44 o 
   1   8  19     4152.22     4455.28    214.63 o 
   2   8  19     3327.06     3056.86    289.85 o 
   3   8  19      883.65      535.00     81.09 o 
  -6   9  19       75.94       21.46     86.83 o 
  -5   9  19       47.02       48.14     80.15 o 
  -4   9  19        0.70       52.59     76.53 o 
  -3   9  19      180.67      129.91     78.42 o 
  -2   9  19     1839.47     1775.31    151.42 o 
  -1   9  19     4416.02     4489.24    216.75 o 
   0   9  19     2957.62     2910.16    162.64 o 
   1   9  19      222.74      213.12     64.50 o 
   2   9  19      148.71       52.47     66.14 o 
  -5  10  19      759.72      555.98    206.89 o 
  -4  10  19      232.47       79.58     78.22 o 
  -3  10  19       23.03       -8.60     83.34 o 
  -2  10  19      487.74      291.48    112.02 o 
  -1  10  19      377.47      231.97     66.37 o 
   0  10  19      218.95       63.23     67.33 o 
   1  10  19      311.38      157.99     69.90 o 
  -3  11  19     1761.98     1679.48    145.50 o 
  -2  11  19     1570.87     1320.51    183.08 o 
  -1  11  19      939.56      638.00     77.62 o 
  -6   0  20        4.20       29.35     97.68 o 
  -5   0  20        5.96      -11.30     91.42 o 
  -4   0  20     1059.47     1058.28    148.91 o 
  -3   0  20     4855.90     5143.19    413.55 o 
  -2   0  20     3317.47     3687.73    323.81 o 
  -1   0  20      132.30       78.91     82.28 o 
   1   0  20     6591.90     7402.41    553.31 o 
   2   0  20     9838.07    11088.21    743.61 o 
   3   0  20     3261.29     2986.71    272.57 o 
   4   0  20        2.02       -2.89    108.49 o 
  -7   1  20     1199.07     1057.80    155.17 o 
  -6   1  20        3.89        6.63     72.37 o 
  -5   1  20      483.77      582.42     73.26 o 
  -4   1  20     1932.01     1722.92    131.42 o 
  -3   1  20     1258.17     1223.47    112.95 o 
  -2   1  20       20.10       14.73     58.85 o 
  -1   1  20     2986.14     3238.30    211.92 o 
   0   1  20     2956.17     2927.35    192.49 o 
   1   1  20      232.95      257.89     62.25 o 
   2   1  20     1226.26     1237.46    111.37 o 
   3   1  20     2427.76     2390.93    178.11 o 
   4   1  20      854.61      932.20     98.23 o 
  -7   2  20     2106.10     1929.63    213.63 o 
  -6   2  20     7138.98     7540.01    509.78 o 
  -5   2  20     6303.17     6551.31    331.66 o 
  -4   2  20     3227.07     3446.14    217.24 o 
  -3   2  20      236.18      197.18     60.79 o 
  -2   2  20      363.26      389.29     63.25 o 
  -1   2  20      127.80      104.41     85.64 o 
   0   2  20       57.12       93.88     80.11 o 
   1   2  20      105.34      121.53     62.17 o 
   2   2  20       25.86        4.12     67.11 o 
   3   2  20     1099.57     1016.20    114.61 o 
   4   2  20     3308.96     3595.60    440.49 o 
  -7   3  20     3140.87     3361.75    299.76 o 
  -6   3  20      298.97      186.93    102.72 o 
  -5   3  20      831.76      836.20     90.67 o 
  -4   3  20     3192.00     3248.95    294.10 o 
  -3   3  20     3607.04     3894.25    228.92 o 
  -2   3  20      978.02      874.96    135.21 o 
  -1   3  20       24.75       94.23     61.75 o 
   0   3  20      157.33      120.47     83.24 o 
   1   3  20      978.11      891.88    133.16 o 
   2   3  20      830.31      565.23     72.88 o 
   3   3  20      297.95      165.76     72.55 o 
   4   3  20       14.71        8.97     77.74 o 
  -8   4  20      354.38      133.76    132.55 o 
  -7   4  20      397.27      224.45    117.64 o 
  -6   4  20       30.16       31.76    108.98 o 
  -5   4  20       86.97       22.07     72.34 o 
  -4   4  20      438.44      317.43     72.62 o 
  -3   4  20      608.52      516.62    123.29 o 
  -2   4  20      762.06      861.25    144.83 o 
  -1   4  20        0.57       56.83     64.30 o 
   0   4  20     1121.97     1067.01    100.81 o 
   1   4  20     1742.77     1671.36    141.59 o 
   2   4  20      975.80     1012.38    116.78 o 
   3   4  20      300.02      203.15     74.82 o 
   4   4  20       33.39      -22.52     79.57 o 
  -7   5  20      311.86      147.23    120.04 o 
  -6   5  20      372.81      171.77    113.79 o 
  -5   5  20      111.59       73.62    105.61 o 
  -4   5  20      237.29      174.73     73.79 o 
  -3   5  20      941.96      788.76    108.26 o 
  -2   5  20     1684.60     1878.81    150.95 o 
  -1   5  20     3295.79     3554.18    244.04 o 
   0   5  20     2671.37     3043.94    286.88 o 
   1   5  20      504.26      434.12     81.92 o 
   2   5  20       39.27       21.04     73.48 o 
   3   5  20       93.74       72.35     65.80 o 
   4   5  20      224.04      126.05     69.26 o 
  -7   6  20        0.54      -29.83    125.34 o 
  -6   6  20       95.49       60.62    115.23 o 
  -5   6  20       27.54       16.60    112.34 o 
  -4   6  20        0.14       47.91     78.81 o 
  -3   6  20        1.87      -74.68     74.68 o 
  -2   6  20        0.43      -16.78     71.27 o 
  -1   6  20       21.37       20.24     72.35 o 
   0   6  20        6.34       37.66     57.33 o 
   1   6  20       61.55       27.49     59.81 o 
   2   6  20       32.13       23.75     63.87 o 
   3   6  20        0.03       26.46     67.41 o 
  -6   7  20       11.39        2.17    120.29 o 
  -5   7  20      142.20        9.87    115.72 o 
  -4   7  20        2.79       17.56    110.91 o 
  -3   7  20      509.04      330.66     80.71 o 
  -2   7  20     1471.14     1382.14    170.21 o 
  -1   7  20     2777.00     3086.80    159.43 o 
   0   7  20     2086.05     1878.67    152.88 o 
   1   7  20      777.55      651.78     70.15 o 
   2   7  20        0.05       -9.56     64.61 o 
   3   7  20      323.22      189.55     70.65 o 
  -6   8  20        1.14       -1.21    129.43 o 
  -5   8  20       39.28       33.68    121.73 o 
  -4   8  20      143.01      139.77    117.40 o 
  -3   8  20     1342.33     1207.88    121.21 o 
  -2   8  20     1244.63     1336.23    166.33 o 
  -1   8  20       25.50       31.55     63.09 o 
   0   8  20      786.15      578.56     68.84 o 
   1   8  20     1458.69     1009.00     90.05 o 
   2   8  20     1296.97      979.91    135.42 o 
  -4   9  20     2645.35     3000.90    273.29 o 
  -3   9  20     3115.38     2932.83    192.70 o 
  -2   9  20      692.72      524.22    132.00 o 
  -1   9  20       39.73       34.07     67.96 o 
   0   9  20       26.48       11.35     67.80 o 
   1   9  20      150.56       38.72     70.01 o 
  -3  10  20       53.85       41.16     88.24 o 
  -2  10  20      487.17      483.18    265.11 o 
  -1  10  20      191.81       45.91     71.97 o 
  -7   1  21     3230.67     2555.12    270.40 o 
  -6   1  21     2148.53     1556.45    423.40 o 
  -5   1  21      246.64      162.48     69.74 o 
  -4   1  21      205.27       94.51     65.75 o 
  -3   1  21      595.28      503.08     68.67 o 
  -2   1  21      620.48      702.98    105.37 o 
  -1   1  21      722.46      829.45    119.44 o 
   0   1  21      588.28      430.00     70.23 o 
   1   1  21     1224.59     1002.10    219.40 o 
   2   1  21     1537.81     1471.76    126.02 o 
   3   1  21      494.86      632.18     81.70 o 
  -7   2  21      108.20       49.80    120.29 o 
  -6   2  21     1765.85     1641.90    192.94 o 
  -5   2  21     2829.19     2622.85    169.60 o 
  -4   2  21      909.80      917.80    105.64 o 
  -3   2  21       24.32       39.82     64.93 o 
  -2   2  21      322.55      215.84     64.46 o 
  -1   2  21       11.87      -18.10     62.79 o 
   0   2  21       21.99       34.47     62.10 o 
   1   2  21       31.06      -19.99     66.76 o 
   2   2  21      175.47       86.75     73.22 o 
   3   2  21      491.27      242.63     75.35 o 
  -7   3  21       17.75       31.76    121.25 o 
  -6   3  21      381.25      495.82    113.55 o 
  -5   3  21     1071.06     1038.54    123.54 o 
  -4   3  21     1444.83     1192.85    127.66 o 
  -3   3  21       62.73       29.71     88.41 o 
  -2   3  21     1965.47     1802.04    142.23 o 
  -1   3  21     6567.66     6435.15    349.81 o 
   0   3  21     3798.58     3389.90    319.96 o 
   1   3  21      390.66      240.37    104.41 o 
   2   3  21       80.73       35.19     73.01 o 
   3   3  21      252.27      315.49     77.90 o 
  -7   4  21        4.64       22.38    124.85 o 
  -6   4  21      103.37       45.23    114.75 o 
  -5   4  21      135.81       96.71    110.19 o 
  -4   4  21     2676.99     2632.81    186.67 o 
  -3   4  21     5277.68     5430.44    330.67 o 
  -2   4  21     4534.42     4978.73    378.05 o 
  -1   4  21      558.58      531.29    192.10 o 
   0   4  21      581.93      459.18     73.73 o 
   1   4  21     2734.91     2517.59    276.89 o 
   2   4  21     2286.78     2045.33    290.61 o 
   3   4  21      712.55      515.01     86.64 o 
  -6   5  21       85.64      111.87    121.49 o 
  -5   5  21      552.54      389.97    115.23 o 
  -4   5  21      837.52      681.37     83.84 o 
  -3   5  21      277.10      324.75     93.10 o 
  -2   5  21       19.72       37.50     74.08 o 
  -1   5  21     1008.87      683.16    193.78 o 
   0   5  21      557.90      417.33     72.97 o 
   1   5  21      166.89       70.00     73.66 o 
   2   5  21     1123.16     1008.00    122.97 o 
   3   5  21      766.94      805.65    302.28 o 
  -6   6  21     4147.72     4295.17    364.47 o 
  -5   6  21     2989.64     3035.06    300.96 o 
  -4   6  21      607.89      328.38    113.55 o 
  -3   6  21        0.10      -48.48     81.04 o 
  -2   6  21      292.98      271.15     77.40 o 
  -1   6  21      198.11       67.41     76.68 o 
   0   6  21       98.73       44.48     76.46 o 
   1   6  21      573.37      492.94    189.09 o 
   2   6  21        2.08       26.84     83.10 o 
  -5   7  21      551.03      274.74    125.58 o 
  -4   7  21      738.63      525.17    119.08 o 
  -3   7  21      176.43       81.21     85.05 o 
  -2   7  21        1.64      -27.96     81.85 o 
  -1   7  21      134.90      134.35     81.71 o 
   0   7  21      266.03      100.15     80.68 o 
   1   7  21      167.26       52.33     67.14 o 
  -4   8  21     1821.68     1350.58    217.23 o 
  -3   8  21     3713.89     4082.02    365.19 o 
  -2   8  21     2428.59     2246.06    220.73 o 
  -1   8  21      308.90      134.84     67.68 o 
   0   8  21      549.14      364.94     71.06 o 
  -2   9  21      843.85      862.99    106.37 o 
  -6   0  22     1698.93     1038.07    174.17 o 
  -5   0  22        2.08       19.73    106.09 o 
  -4   0  22     3432.84     3340.35    292.53 o 
  -3   0  22     4881.17     4750.58    383.72 o 
  -2   0  22     3977.82     4332.95    384.91 o 
  -1   0  22     1162.50      634.63    119.57 o 
   0   0  22      122.01       24.30     98.40 o 
   1   0  22     2230.28     2126.66    216.04 o 
   2   0  22     1119.36     1015.94    169.36 o 
  -7   1  22      113.62       35.13    122.93 o 
  -5   1  22     3024.65     3431.23    227.57 o 
  -4   1  22     1935.45     1634.12    395.38 o 
  -3   1  22      103.31       -7.82     69.66 o 
  -2   1  22      741.20      565.31     72.02 o 
  -1   1  22     2610.50     2516.87    177.34 o 
   0   1  22     2245.94     1840.94    149.52 o 
   1   1  22       89.59       33.29     71.36 o 
   2   1  22      378.13      375.17     76.20 o 
  -6   2  22     2294.89     2059.53    230.47 o 
  -5   2  22     2081.99     1851.19    356.88 o 
  -4   2  22      525.05      313.35     78.31 o 
  -3   2  22        1.74       -4.08     70.51 o 
  -2   2  22        7.96       15.61     69.31 o 
  -1   2  22      751.35      427.90    117.16 o 
   0   2  22     1350.87     1161.88    124.88 o 
   1   2  22      598.67      691.66     84.57 o 
   2   2  22        7.38       10.05     77.39 o 
  -6   3  22      159.41       61.11    121.73 o 
  -5   3  22       13.30       22.02     79.48 o 
  -4   3  22      223.61      102.66     74.17 o 
  -3   3  22      149.89       96.44     71.61 o 
  -2   3  22       72.11       34.56     71.59 o 
  -1   3  22       39.52        6.58     69.66 o 
   0   3  22      288.84      171.47     66.65 o 
   1   3  22     1582.90     1423.79    212.42 o 
   2   3  22     1746.20     1394.06    148.19 o 
  -6   4  22       33.45      -10.34    125.58 o 
  -5   4  22       28.12       33.20    117.40 o 
  -4   4  22      330.04      200.16     78.55 o 
  -3   4  22     1535.55     1516.47    143.90 o 
  -2   4  22     1652.19     1534.53    130.24 o 
  -1   4  22      163.23      128.15     73.88 o 
   0   4  22      139.91       49.12     72.25 o 
   1   4  22      324.05      191.57     74.94 o 
   2   4  22      277.55      115.41     80.46 o 
  -4   5  22      187.03      116.56     83.09 o 
  -3   5  22       31.02        1.14     80.28 o 
  -2   5  22      723.02      530.44     79.82 o 
  -1   5  22     1754.93     1816.21    272.20 o 
   0   5  22     1288.20     1036.51    119.23 o 
  -5   6  22       70.20       23.58    127.26 o 
  -4   6  22        0.45        4.57    123.17 o 
  -3   6  22       38.48       -9.85     86.08 o 
  -2   6  22       22.88       22.50     83.69 o 
  -1   6  22       24.57      -13.61     81.34 o 
   0   6  22       40.14       65.51     82.93 o 
   1   6  22       19.86       39.12     84.71 o 
  -4   7  22      914.34      703.44    130.39 o 
  -3   7  22       80.38       13.10     91.58 o 
  -2   7  22      807.36      839.72    158.30 o 
  -1   7  22     2278.58     1868.04    289.52 o 
  -5   1  23      914.31      668.15    147.35 o 
  -4   1  23      467.49      177.26     77.49 o 
  -3   1  23       53.01       20.82     72.71 o 
  -2   1  23        0.99        9.10     70.57 o 
  -1   1  23        0.84        2.71     70.66 o 
   0   1  23      215.31      168.63     74.17 o 
   1   1  23     1620.19     1346.01    137.42 o 
  -5   2  23      337.36      122.28     79.95 o 
  -4   2  23       34.79       17.97     77.63 o 
  -3   2  23        5.48      -11.82     75.65 o 
  -2   2  23        6.42      -13.39     71.87 o 
  -1   2  23      356.98      204.62     69.24 o 
   0   2  23     1160.98     1089.85    209.30 o 
   1   2  23      419.06      322.63     78.85 o 
  -5   3  23     2078.09     1630.77    164.30 o 
  -4   3  23     1432.15     1143.66    135.57 o 
  -3   3  23      150.59       62.42     94.30 o 
  -2   3  23      562.02      463.39     81.14 o 
  -1   3  23     1506.10     1052.50    176.82 o 
   0   3  23      742.68      543.04    218.80 o 
   1   3  23       23.35       40.95     77.75 o 
  -4   4  23     2718.18     2075.75    198.35 o 
  -3   4  23     5349.54     5392.52    330.42 o 
  -2   4  23     3749.43     3262.06    235.18 o 
  -1   4  23      448.27      289.94     86.48 o 
   0   4  23      237.25      104.82     73.56 o 
  -4   5  23      432.44      218.36     91.74 o 
  -3   5  23       37.55       22.10     86.27 o 
  -2   5  23      600.98      411.10     84.84 o 
  -1   5  23      550.69      407.14     83.84 o 
  -3   0  24     3949.74     3555.41    352.19 o 
  -2   0  24     2064.57     1779.03    236.00 o 
  -1   0  24      167.14       17.08    109.94 o 
  -3   1  24       91.03       81.72     77.05 o 
  -2   1  24      949.32      649.83     95.51 o 
  -1   1  24     1227.74      759.40     94.04 o 
  -3   2  24       37.45       27.98     82.00 o 
  -2   2  24      373.92      139.60     74.79 o 
                                                 
